# Supplementary material for: A correlation comparison between Altmetric Attention Scores and citations for six PLOS journals
Source: PLoS One. 2018 Apr 5;13(4):e0194962. doi: 10.1371/journal.pone.0194962 (PMC5886419; doi:10.1371/journal.pone.0194962)
Supplement: S1 Dataset — Data for Six PLOS Journals (PLOS Biology, PLOS Medicine, PLOS Computational Biology, PLOS Genetics, PLOS Pathogens, and PLOS Neglected Tropical Diseases): DOI, Publication month, Altmetric Attention Scores, and Web of Science citations. (XLSX) [file pone.0194962.s001.xlsx]

## Sheet: PLOS Biology
DOI	Publication month	Altmetric Attention Scores	Web of Science citations
10.1371/journal.pbio.1001461	Dec,2012	38	10
10.1371/journal.pbio.1001460	Dec,2012	1	9
10.1371/journal.pbio.1001456	Dec,2012	137	16
10.1371/journal.pbio.1001451	Dec,2012	4	16
10.1371/journal.pbio.1001434	Dec,2012	1	12
10.1371/journal.pbio.1001452	Dec,2012	2	6
10.1371/journal.pbio.1001449	Dec,2012	7	32
10.1371/journal.pbio.1001448	Dec,2012	45	22
10.1371/journal.pbio.1001446	Dec,2012	48	24
10.1371/journal.pbio.1001444	Dec,2012	19	19
10.1371/journal.pbio.1001441	Dec,2012	3	5
10.1371/journal.pbio.1001440	Dec,2012	4	30
10.1371/journal.pbio.1001439	Dec,2012	0	11
10.1371/journal.pbio.1001438	Dec,2012	2	13
10.1371/journal.pbio.1001442	Nov,2012	19	35
10.1371/journal.pbio.1001435	Nov,2012	32	20
10.1371/journal.pbio.1001433	Nov,2012	3	19
10.1371/journal.pbio.1001432	Nov,2012	7	2
10.1371/journal.pbio.1001430	Nov,2012	5	12
10.1371/journal.pbio.1001429	Nov,2012	1	8
10.1371/journal.pbio.1001428	Nov,2012	5	10
10.1371/journal.pbio.1001427	Nov,2012	53	21
10.1371/journal.pbio.1001425	Nov,2012	3	11
10.1371/journal.pbio.1001424	Nov,2012	54	33
10.1371/journal.pbio.1001422	Nov,2012	10	14
10.1371/journal.pbio.1001420	Nov,2012	11	17
10.1371/journal.pbio.1001416	Oct,2012	15	7
10.1371/journal.pbio.1001415	Oct,2012	2	10
10.1371/journal.pbio.1001413	Oct,2012	45	8
10.1371/journal.pbio.1001412	Oct,2012	1	7
10.1371/journal.pbio.1001409	Oct,2012	23	6
10.1371/journal.pbio.1001407	Oct,2012	18	21
10.1371/journal.pbio.1001403	Oct,2012	2	3
10.1371/journal.pbio.1001402	Oct,2012	9	17
10.1371/journal.pbio.1001400	Oct,2012	7	2
10.1371/journal.pbio.1001396	Sep,2012	1	8
10.1371/journal.pbio.1001395	Sep,2012	9	14
10.1371/journal.pbio.1001394	Sep,2012	1	21
10.1371/journal.pbio.1001393	Sep,2012	3	7
10.1371/journal.pbio.1001392	Sep,2012	94	18
10.1371/journal.pbio.1001389	Sep,2012	11	34
10.1371/journal.pbio.1001386	Sep,2012	6	9
10.1371/journal.pbio.1001383	Aug,2012	1	6
10.1371/journal.pbio.1001381	Aug,2012	38	27
10.1371/journal.pbio.1001379	Aug,2012	47	6
10.1371/journal.pbio.1001378	Aug,2012	0	5
10.1371/journal.pbio.1001376	Aug,2012	0	9
10.1371/journal.pbio.1001374	Aug,2012	17	12
10.1371/journal.pbio.1001367	Aug,2012	3	6
10.1371/journal.pbio.1001369	Jul,2012	17	36
10.1371/journal.pbio.1001368	Jul,2012	11	77
10.1371/journal.pbio.1001365	Jul,2012	3	5
10.1371/journal.pbio.1001364	Jul,2012	17	26
10.1371/journal.pbio.1001363	Jul,2012	19	22
10.1371/journal.pbio.1001361	Jul,2012	18	24
10.1371/journal.pbio.1001360	Jul,2012	0	11
10.1371/journal.pbio.1001358	Jul,2012	3	40
10.1371/journal.pbio.1001357	Jul,2012	1	11
10.1371/journal.pbio.1001352	Jun,2012	11	12
10.1371/journal.pbio.1001351	Jun,2012	0	8
10.1371/journal.pbio.1001350	Jun,2012	10	17
10.1371/journal.pbio.1001347	Jun,2012	9	20
10.1371/journal.pbio.1001346	Jun,2012	16	28
10.1371/journal.pbio.1001342	Jun,2012	6	26
10.1371/journal.pbio.1001341	Jun,2012	7	25
10.1371/journal.pbio.1001337	Jun,2012	9	18
10.1371/journal.pbio.1001336	May,2012	6	23
10.1371/journal.pbio.1001335	May,2012	15	13
10.1371/journal.pbio.1001331	May,2012	5	22
10.1371/journal.pbio.1001329	May,2012	7	13
10.1371/journal.pbio.1001330	May,2012	36	38
10.1371/journal.pbio.1001328	May,2012	8	26
10.1371/journal.pbio.1001326	May,2012	4	26
10.1371/journal.pbio.1001325	May,2012	10	45
10.1371/journal.pbio.1001324	May,2012	2	10
10.1371/journal.pbio.1001320	May,2012	2	18
10.1371/journal.pbio.1001319	May,2012	2	5
10.1371/journal.pbio.1001318	May,2012	38	15
10.1371/journal.pbio.1001317	May,2012	35	19
10.1371/journal.pbio.1001315	Apr,2012	36	13
10.1371/journal.pbio.1001314	Apr,2012	5	33
10.1371/journal.pbio.1001313	Apr,2012	16	28
10.1371/journal.pbio.1001309	Apr,2012	2	13
10.1371/journal.pbio.1001308	Apr,2012	8	27
10.1371/journal.pbio.1001306	Apr,2012	10	14
10.1371/journal.pbio.1001305	Apr,2012	3	23
10.1371/journal.pbio.1001303	Apr,2012	30	10
10.1371/journal.pbio.1001302	Apr,2012	4	42
10.1371/journal.pbio.1001301	Apr,2012	12	36
10.1371/journal.pbio.1001300	Apr,2012	75	21
10.1371/journal.pbio.1001299	Apr,2012	4	53
10.1371/journal.pbio.1001298	Apr,2012	1	34
10.1371/journal.pbio.1001293	Mar,2012	25	24
10.1371/journal.pbio.1001292	Mar,2012	3	34
10.1371/journal.pbio.1001290	Mar,2012	2	4
10.1371/journal.pbio.1001287	Mar,2012	4	20
10.1371/journal.pbio.1001288	Mar,2012	7	41
10.1371/journal.pbio.1001286	Mar,2012	5	8
10.1371/journal.pbio.1001283	Mar,2012	5	10
10.1371/journal.pbio.1001282	Mar,2012	5	28
10.1371/journal.pbio.1001280	Mar,2012	16	14
10.1371/journal.pbio.1001281	Mar,2012	18	21
10.1371/journal.pbio.1001277	Mar,2012	2	11
10.1371/journal.pbio.1001276	Mar,2012	5	22
10.1371/journal.pbio.1001269	Feb,2012	30	14
10.1371/journal.pbio.1001268	Feb,2012	8	56
10.1371/journal.pbio.1001267	Feb,2012	3	28
10.1371/journal.pbio.1001266	Feb,2012	30	29
10.1371/journal.pbio.1001265	Feb,2012	31	31
10.1371/journal.pbio.1001262	Feb,2012	47	11
10.1371/journal.pbio.1001260	Feb,2012	11	11
10.1371/journal.pbio.1001257	Feb,2012	13	21
10.1371/journal.pbio.1001261	Feb,2012	12	7
10.1371/journal.pbio.1001259	Feb,2012	15	73
10.1371/journal.pbio.1001258	Feb,2012	15	89
10.1371/journal.pbio.1001256	Feb,2012	1	16
10.1371/journal.pbio.1001255	Feb,2012	2	34
10.1371/journal.pbio.1001252	Jan,2012	4	22
10.1371/journal.pbio.1001251	Jan,2012	358	67
10.1371/journal.pbio.1001250	Jan,2012	3	29
10.1371/journal.pbio.1001249	Jan,2012	3	23
10.1371/journal.pbio.1001247	Jan,2012	71	67
10.1371/journal.pbio.1001245	Jan,2012	2	16
10.1371/journal.pbio.1001243	Jan,2012	2	3
10.1371/journal.pbio.1001242	Jan,2012	4	18
10.1371/journal.pbio.1001241	Jan,2012	9	62
10.1371/journal.pbio.1001239	Jan,2012	3	25
10.1371/journal.pbio.1001238	Jan,2012	2	24
10.1371/journal.pbio.1001237	Jan,2012	15	32
10.1371/journal.pbio.1001236	Jan,2012	2	8
10.1371/journal.pbio.1001234	Jan,2012	170	50
10.1371/journal.pbio.1001231	Jan,2012	10	25
10.1371/journal.pbio.1001230	Jan,2012	3	18
10.1371/journal.pbio.1001229	Jan,2012	7	27

## Sheet: PLOS Medicine
DOI	Publication Month	Altmetric Attention Scores	Web of Science citations
10.1371/journal.pmed.1001352	Dec,2012	19	31
10.1371/journal.pmed.1001351	Dec,2012	19	30
10.1371/journal.pmed.1001355	Dec,2012	9	4
10.1371/journal.pmed.1001353	Dec,2012	180	30
10.1371/journal.pmed.1001358	Dec,2012	31	6
10.1371/journal.pmed.1001356	Dec,2012	47	24
10.1371/journal.pmed.1001361	Dec,2012	29	5
10.1371/journal.pmed.1001336	Nov,2012	33	19
10.1371/journal.pmed.1001335	Nov,2012	344	34
10.1371/journal.pmed.1001339	Nov,2012	25	51
10.1371/journal.pmed.1001338	Nov,2012	5	22
10.1371/journal.pmed.1001347	Nov,2012	40	41
10.1371/journal.pmed.1001344	Nov,2012	16	9
10.1371/journal.pmed.1001349	Nov,2012	67	48
10.1371/journal.pmed.1001348	Nov,2012	49	13
10.1371/journal.pmed.1001321	Oct,2012	14	22
10.1371/journal.pmed.1001320	Oct,2012	39	7
10.1371/journal.pmed.1001323	Oct,2012	21	18
10.1371/journal.pmed.1001326	Oct,2012	70	0
10.1371/journal.pmed.1001330	Oct,2012	9	15
10.1371/journal.pmed.1001329	Oct,2012	19	11
10.1371/journal.pmed.1001332	Oct,2012	11	11
10.1371/journal.pmed.1001331	Oct,2012	40	9
10.1371/journal.pmed.1001305	Sep,2012	42	15
10.1371/journal.pmed.1001304	Sep,2012	18	31
10.1371/journal.pmed.1001308	Sep,2012	412	26
10.1371/journal.pmed.1001307	Sep,2012	12	18
10.1371/journal.pmed.1001313	Sep,2012	21	8
10.1371/journal.pmed.1001310	Sep,2012	14	19
10.1371/journal.pmed.1001316	Sep,2012	19	12
10.1371/journal.pmed.1001281	Aug,2012	18	13
10.1371/journal.pmed.1001280	Aug,2012	69	7
10.1371/journal.pmed.1001292	Aug,2012	7	12
10.1371/journal.pmed.1001290	Aug,2012	10	25
10.1371/journal.pmed.1001297	Aug,2012	5	32
10.1371/journal.pmed.1001293	Aug,2012	13	11
10.1371/journal.pmed.1001295	Aug,2012	17	13
10.1371/journal.pmed.1001300	Aug,2012	25	71
10.1371/journal.pmed.1001299	Aug,2012	6	7
10.1371/journal.pmed.1001296	Aug,2012	2	6
10.1371/journal.pmed.1001289	Aug,2012	1	11
10.1371/journal.pmed.1001288	Aug,2012	20	15
10.1371/journal.pmed.1001287	Aug,2012	3	9
10.1371/journal.pmed.1001257	Jul,2012	19	13
10.1371/journal.pmed.1001256	Jul,2012	13	5
10.1371/journal.pmed.1001255	Jul,2012	8	32
10.1371/journal.pmed.1001264	Jul,2012	17	14
10.1371/journal.pmed.1001245	Jul,2012	12	77
10.1371/journal.pmed.1001268	Jul,2012	36	13
10.1371/journal.pmed.1001265	Jul,2012	25	5
10.1371/journal.pmed.1001272	Jul,2012	4	7
10.1371/journal.pmed.1001271	Jul,2012	15	3
10.1371/journal.pmed.1001270	Jul,2012	27	71
10.1371/journal.pmed.1001279	Jul,2012	5	0
10.1371/journal.pmed.1001276	Jul,2012	23	11
10.1371/journal.pmed.1001275	Jul,2012	6	31
10.1371/journal.pmed.1001230	Jun,2012	60	13
10.1371/journal.pmed.1001238	Jun,2012	10	3
10.1371/journal.pmed.1001237	Jun,2012	74	16
10.1371/journal.pmed.1001236	Jun,2012	22	17
10.1371/journal.pmed.1001244	Jun,2012	293	36
10.1371/journal.pmed.1001243	Jun,2012	4	0
10.1371/journal.pmed.1001251	Jun,2012	10	40
10.1371/journal.pmed.1001249	Jun,2012	40	5
10.1371/journal.pmed.1001248	Jun,2012	16	4
10.1371/journal.pmed.1001212	May,2012	54	38
10.1371/journal.pmed.1001213	May,2012	17	11
10.1371/journal.pmed.1001217	May,2012	15	26
10.1371/journal.pmed.1001221	May,2012	32	17
10.1371/journal.pmed.1001224	May,2012	24	10
10.1371/journal.pmed.1001200	Apr,2012	44	4
10.1371/journal.pmed.1001198	Apr,2012	12	2
10.1371/journal.pmed.1001204	Apr,2012	27	35
10.1371/journal.pmed.1001203	Apr,2012	16	12
10.1371/journal.pmed.1001207	Apr,2012	8	1
10.1371/journal.pmed.1001206	Apr,2012	11	22
10.1371/journal.pmed.1001208	Apr,2012	33	14
10.1371/journal.pmed.1001183	Mar,2012	5	7
10.1371/journal.pmed.1001182	Mar,2012	8	11
10.1371/journal.pmed.1001175	Mar,2012	80	18
10.1371/journal.pmed.1001192	Mar,2012	17	24
10.1371/journal.pmed.1001184	Mar,2012	21	17
10.1371/journal.pmed.1001194	Mar,2012	8	19
10.1371/journal.pmed.1001189	Mar,2012	126	23
10.1371/journal.pmed.1001196	Mar,2012	3	27
10.1371/journal.pmed.1001195	Mar,2012	4	16
10.1371/journal.pmed.1001172	Feb,2012	20	52
10.1371/journal.pmed.1001170	Feb,2012	5	16
10.1371/journal.pmed.1001173	Feb,2012	25	8
10.1371/journal.pmed.1001177	Feb,2012	23	34
10.1371/journal.pmed.1001169	Feb,2012	17	75
10.1371/journal.pmed.1001180	Feb,2012	9	14
10.1371/journal.pmed.1001179	Feb,2012	14	10
10.1371/journal.pmed.1001156	Jan,2012	9	17
10.1371/journal.pmed.1001155	Jan,2012	5	13
10.1371/journal.pmed.1001154	Jan,2012	33	9
10.1371/journal.pmed.1001158	Jan,2012	13	16
10.1371/journal.pmed.1001157	Jan,2012	6	23
10.1371/journal.pmed.1001162	Jan,2012	19	81
10.1371/journal.pmed.1001160	Jan,2012	27	12
10.1371/journal.pmed.1001166	Jan,2012	6	4
10.1371/journal.pmed.1001164	Jan,2012	43	28

## Sheet: PLOS Computational Biology
DOI	Publication Month	Altmetric Attention Scores	Web of Science citations
10.1371/journal.pcbi.1002851	Dec,2012	3	18
10.1371/journal.pcbi.1002850	Dec,2012	1	3
10.1371/journal.pcbi.1002847	Dec,2012	1	4
10.1371/journal.pcbi.1002845	Dec,2012	1	4
10.1371/journal.pcbi.1002844	Dec,2012	2	13
10.1371/journal.pcbi.1002841	Dec,2012	8	7
10.1371/journal.pcbi.1002840	Dec,2012	1	4
10.1371/journal.pcbi.1002839	Dec,2012	3	5
10.1371/journal.pcbi.1002835	Dec,2012	4	3
10.1371/journal.pcbi.1002829	Dec,2012	1	19
10.1371/journal.pcbi.1002810	Dec,2012	5	9
10.1371/journal.pcbi.1002846	Dec,2012	4	1
10.1371/journal.pcbi.1002838	Dec,2012	3	5
10.1371/journal.pcbi.1002837	Dec,2012	8	7
10.1371/journal.pcbi.1002836	Dec,2012	1	1
10.1371/journal.pcbi.1002832	Dec,2012	26	4
10.1371/journal.pcbi.1002830	Dec,2012	1	8
10.1371/journal.pcbi.1002818	Dec,2012	2	1
10.1371/journal.pcbi.1002815	Dec,2012	0	3
10.1371/journal.pcbi.1002809	Dec,2012	6	4
10.1371/journal.pcbi.1002804	Dec,2012	2	5
10.1371/journal.pcbi.1002790	Dec,2012	4	3
10.1371/journal.pcbi.1002814	Dec,2012	1	16
10.1371/journal.pcbi.1002811	Dec,2012	5	14
10.1371/journal.pcbi.1002800	Dec,2012	3	1
10.1371/journal.pcbi.1002812	Dec,2012	2	3
10.1371/journal.pcbi.1002807	Dec,2012	2	4
10.1371/journal.pcbi.1002806	Dec,2012	1	8
10.1371/journal.pcbi.1002798	Dec,2012	3	15
10.1371/journal.pcbi.1002797	Dec,2012	5	4
10.1371/journal.pcbi.1002795	Dec,2012	2	0
10.1371/journal.pcbi.1002780	Dec,2012	2	13
10.1371/journal.pcbi.1002794	Nov,2012	0	8
10.1371/journal.pcbi.1002792	Nov,2012	2	1
10.1371/journal.pcbi.1002791	Nov,2012	1	1
10.1371/journal.pcbi.1002788	Nov,2012	1	3
10.1371/journal.pcbi.1002787	Nov,2012	1	8
10.1371/journal.pcbi.1002786	Nov,2012	18	4
10.1371/journal.pcbi.1002785	Nov,2012	6	7
10.1371/journal.pcbi.1002784	Nov,2012	9	8
10.1371/journal.pcbi.1002782	Nov,2012	0	6
10.1371/journal.pcbi.1002781	Nov,2012	1	10
10.1371/journal.pcbi.1002778	Nov,2012	0	4
10.1371/journal.pcbi.1002777	Nov,2012	0	8
10.1371/journal.pcbi.1002771	Nov,2012	2	12
10.1371/journal.pcbi.1002783	Nov,2012	2	6
10.1371/journal.pcbi.1002776	Nov,2012	1	3
10.1371/journal.pcbi.1002775	Nov,2012	1	8
10.1371/journal.pcbi.1002774	Nov,2012	2	2
10.1371/journal.pcbi.1002770	Nov,2012	1	3
10.1371/journal.pcbi.1002768	Nov,2012	5	14
10.1371/journal.pcbi.1002763	Nov,2012	2	5
10.1371/journal.pcbi.1002701	Nov,2012	6	6
10.1371/journal.pcbi.1002660	Nov,2012	2	1
10.1371/journal.pcbi.1002773	Nov,2012	0	3
10.1371/journal.pcbi.1002772	Nov,2012	0	5
10.1371/journal.pcbi.1002769	Nov,2012	0	6
10.1371/journal.pcbi.1002767	Nov,2012	1	6
10.1371/journal.pcbi.1002760	Nov,2012	6	11
10.1371/journal.pcbi.1002756	Nov,2012	4	2
10.1371/journal.pcbi.1002751	Nov,2012	1	1
10.1371/journal.pcbi.1002725	Nov,2012	7	0
10.1371/journal.pcbi.1002466	Nov,2012	3	2
10.1371/journal.pcbi.1002765	Nov,2012	1	9
10.1371/journal.pcbi.1002764	Nov,2012	2	6
10.1371/journal.pcbi.1002762	Nov,2012	2	0
10.1371/journal.pcbi.1002761	Nov,2012	2	15
10.1371/journal.pcbi.1002759	Nov,2012	44	8
10.1371/journal.pcbi.1002758	Nov,2012	1	7
10.1371/journal.pcbi.1002757	Nov,2012	1	3
10.1371/journal.pcbi.1002755	Nov,2012	2	25
10.1371/journal.pcbi.1002754	Nov,2012	2	3
10.1371/journal.pcbi.1002753	Nov,2012	2	8
10.1371/journal.pcbi.1002752	Nov,2012	10	10
10.1371/journal.pcbi.1002749	Nov,2012	1	11
10.1371/journal.pcbi.1002748	Nov,2012	1	5
10.1371/journal.pcbi.1002747	Nov,2012	2	1
10.1371/journal.pcbi.1002739	Nov,2012	7	3
10.1371/journal.pcbi.1002723	Nov,2012	8	1
10.1371/journal.pcbi.1002750	Oct,2012	7	18
10.1371/journal.pcbi.1002745	Oct,2012	2	5
10.1371/journal.pcbi.1002744	Oct,2012	2	3
10.1371/journal.pcbi.1002743	Oct,2012	36	43
10.1371/journal.pcbi.1002742	Oct,2012	2	5
10.1371/journal.pcbi.1002741	Oct,2012	12	6
10.1371/journal.pcbi.1002737	Oct,2012	4	14
10.1371/journal.pcbi.1002735	Oct,2012	1	6
10.1371/journal.pcbi.1002731	Oct,2012	2	5
10.1371/journal.pcbi.1002719	Oct,2012	3	4
10.1371/journal.pcbi.1002746	Oct,2012	2	3
10.1371/journal.pcbi.1002740	Oct,2012	2	5
10.1371/journal.pcbi.1002738	Oct,2012	3	8
10.1371/journal.pcbi.1002736	Oct,2012	1	9
10.1371/journal.pcbi.1002734	Oct,2012	2	1
10.1371/journal.pcbi.1002733	Oct,2012	0	2
10.1371/journal.pcbi.1002732	Oct,2012	2	4
10.1371/journal.pcbi.1002730	Oct,2012	26	24
10.1371/journal.pcbi.1002729	Oct,2012	3	8
10.1371/journal.pcbi.1002726	Oct,2012	2	2
10.1371/journal.pcbi.1002721	Oct,2012	0	2
10.1371/journal.pcbi.1002708	Oct,2012	11	99
10.1371/journal.pcbi.1002703	Oct,2012	6	4
10.1371/journal.pcbi.1002699	Oct,2012	1	7
10.1371/journal.pcbi.1002615	Oct,2012	2	4
10.1371/journal.pcbi.1002724	Oct,2012	1	9
10.1371/journal.pcbi.1002722	Oct,2012	2	1
10.1371/journal.pcbi.1002720	Oct,2012	2	5
10.1371/journal.pcbi.1002718	Oct,2012	0	0
10.1371/journal.pcbi.1002717	Oct,2012	0	12
10.1371/journal.pcbi.1002707	Oct,2012	24	10
10.1371/journal.pcbi.1002692	Oct,2012	2	10
10.1371/journal.pcbi.1002716	Oct,2012	1	9
10.1371/journal.pcbi.1002713	Oct,2012	9	3
10.1371/journal.pcbi.1002711	Oct,2012	1	9
10.1371/journal.pcbi.1002710	Oct,2012	6	11
10.1371/journal.pcbi.1002709	Oct,2012	2	16
10.1371/journal.pcbi.1002704	Oct,2012	1	18
10.1371/journal.pcbi.1002696	Oct,2012	0	3
10.1371/journal.pcbi.1002648	Oct,2012	3	10
10.1371/journal.pcbi.1002715	Sep,2012	41	3
10.1371/journal.pcbi.1002714	Sep,2012	4	10
10.1371/journal.pcbi.1002705	Sep,2012	0	9
10.1371/journal.pcbi.1002698	Sep,2012	0	3
10.1371/journal.pcbi.1002694	Sep,2012	2	17
10.1371/journal.pcbi.1002693	Sep,2012	0	3
10.1371/journal.pcbi.1002691	Sep,2012	2	2
10.1371/journal.pcbi.1002690	Sep,2012	2	19
10.1371/journal.pcbi.1002680	Sep,2012	1	6
10.1371/journal.pcbi.1002702	Sep,2012	0	16
10.1371/journal.pcbi.1002700	Sep,2012	1	6
10.1371/journal.pcbi.1002697	Sep,2012	2	6
10.1371/journal.pcbi.1002695	Sep,2012	0	4
10.1371/journal.pcbi.1002689	Sep,2012	2	3
10.1371/journal.pcbi.1002687	Sep,2012	6	43
10.1371/journal.pcbi.1002685	Sep,2012	1	16
10.1371/journal.pcbi.1002683	Sep,2012	0	12
10.1371/journal.pcbi.1002676	Sep,2012	2	0
10.1371/journal.pcbi.1002645	Sep,2012	2	13
10.1371/journal.pcbi.1002688	Sep,2012	0	13
10.1371/journal.pcbi.1002686	Sep,2012	0	5
10.1371/journal.pcbi.1002684	Sep,2012	2	4
10.1371/journal.pcbi.1002682	Sep,2012	0	11
10.1371/journal.pcbi.1002681	Sep,2012	21	9
10.1371/journal.pcbi.1002678	Sep,2012	2	33
10.1371/journal.pcbi.1002673	Sep,2012	3	17
10.1371/journal.pcbi.1002667	Sep,2012	0	4
10.1371/journal.pcbi.1002664	Sep,2012	0	3
10.1371/journal.pcbi.1002659	Sep,2012	0	10
10.1371/journal.pcbi.1002658	Sep,2012	2	5
10.1371/journal.pcbi.1002630	Sep,2012	2	2
10.1371/journal.pcbi.1002675	Sep,2012	1	3
10.1371/journal.pcbi.1002669	Sep,2012	6	11
10.1371/journal.pcbi.1002668	Sep,2012	4	2
10.1371/journal.pcbi.1002663	Sep,2012	0	1
10.1371/journal.pcbi.1002655	Sep,2012	4	27
10.1371/journal.pcbi.1002677	Aug,2012	0	12
10.1371/journal.pcbi.1002674	Aug,2012	1	7
10.1371/journal.pcbi.1002672	Aug,2012	0	4
10.1371/journal.pcbi.1002671	Aug,2012	0	9
10.1371/journal.pcbi.1002666	Aug,2012	2	4
10.1371/journal.pcbi.1002665	Aug,2012	0	5
10.1371/journal.pcbi.1002656	Aug,2012	0	12
10.1371/journal.pcbi.1002654	Aug,2012	1	9
10.1371/journal.pcbi.1002644	Aug,2012	2	5
10.1371/journal.pcbi.1002633	Aug,2012	9	4
10.1371/journal.pcbi.1002670	Aug,2012	82	12
10.1371/journal.pcbi.1002661	Aug,2012	0	17
10.1371/journal.pcbi.1002657	Aug,2012	6	9
10.1371/journal.pcbi.1002653	Aug,2012	11	26
10.1371/journal.pcbi.1002652	Aug,2012	2	6
10.1371/journal.pcbi.1002650	Aug,2012	2	1
10.1371/journal.pcbi.1002647	Aug,2012	0	3
10.1371/journal.pcbi.1002639	Aug,2012	0	4
10.1371/journal.pcbi.1002635	Aug,2012	1	10
10.1371/journal.pcbi.1002622	Aug,2012	1	0
10.1371/journal.pcbi.1002618	Aug,2012	9	10
10.1371/journal.pcbi.1002651	Aug,2012	0	5
10.1371/journal.pcbi.1002649	Aug,2012	1	23
10.1371/journal.pcbi.1002643	Aug,2012	12	8
10.1371/journal.pcbi.1002642	Aug,2012	1	6
10.1371/journal.pcbi.1002640	Aug,2012	5	10
10.1371/journal.pcbi.1002637	Aug,2012	1	3
10.1371/journal.pcbi.1002627	Aug,2012	1	9
10.1371/journal.pcbi.1002625	Aug,2012	1	4
10.1371/journal.pcbi.1002621	Aug,2012	1	4
10.1371/journal.pcbi.1002619	Aug,2012	2	6
10.1371/journal.pcbi.1002582	Aug,2012	6	45
10.1371/journal.pcbi.1002646	Aug,2012	1	0
10.1371/journal.pcbi.1002641	Aug,2012	13	14
10.1371/journal.pcbi.1002638	Aug,2012	2	26
10.1371/journal.pcbi.1002634	Aug,2012	1	15
10.1371/journal.pcbi.1002628	Aug,2012	0	8
10.1371/journal.pcbi.1002626	Aug,2012	0	4
10.1371/journal.pcbi.1002614	Aug,2012	2	12
10.1371/journal.pcbi.1002581	Aug,2012	2	7
10.1371/journal.pcbi.1002629	Aug,2012	2	8
10.1371/journal.pcbi.1002624	Aug,2012	5	10
10.1371/journal.pcbi.1002623	Aug,2012	0	7
10.1371/journal.pcbi.1002620	Aug,2012	3	8
10.1371/journal.pcbi.1002609	Aug,2012	1	3
10.1371/journal.pcbi.1002602	Aug,2012	0	2
10.1371/journal.pcbi.1002596	Aug,2012	2	31
10.1371/journal.pcbi.1002617	Jul,2012	3	7
10.1371/journal.pcbi.1002613	Jul,2012	0	2
10.1371/journal.pcbi.1002611	Jul,2012	0	4
10.1371/journal.pcbi.1002610	Jul,2012	15	10
10.1371/journal.pcbi.1002603	Jul,2012	2	5
10.1371/journal.pcbi.1002607	Jul,2012	0	11
10.1371/journal.pcbi.1002605	Jul,2012	1	32
10.1371/journal.pcbi.1002599	Jul,2012	7	8
10.1371/journal.pcbi.1002597	Jul,2012	0	4
10.1371/journal.pcbi.1002595	Jul,2012	0	5
10.1371/journal.pcbi.1002592	Jul,2012	13	11
10.1371/journal.pcbi.1002579	Jul,2012	13	13
10.1371/journal.pcbi.1002578	Jul,2012	1	4
10.1371/journal.pcbi.1002488	Jul,2012	18	32
10.1371/journal.pcbi.1002612	Jul,2012	2	10
10.1371/journal.pcbi.1002608	Jul,2012	1	13
10.1371/journal.pcbi.1002606	Jul,2012	16	85
10.1371/journal.pcbi.1002604	Jul,2012	13	11
10.1371/journal.pcbi.1002601	Jul,2012	10	7
10.1371/journal.pcbi.1002594	Jul,2012	2	10
10.1371/journal.pcbi.1002589	Jul,2012	2	25
10.1371/journal.pcbi.1002585	Jul,2012	2	5
10.1371/journal.pcbi.1002564	Jul,2012	0	13
10.1371/journal.pcbi.1002563	Jul,2012	0	4
10.1371/journal.pcbi.1002600	Jul,2012	14	6
10.1371/journal.pcbi.1002591	Jul,2012	6	13
10.1371/journal.pcbi.1002587	Jul,2012	10	28
10.1371/journal.pcbi.1002584	Jul,2012	0	2
10.1371/journal.pcbi.1002583	Jul,2012	13	2
10.1371/journal.pcbi.1002580	Jul,2012	1	7
10.1371/journal.pcbi.1002575	Jul,2012	2	17
10.1371/journal.pcbi.1002574	Jul,2012	18	17
10.1371/journal.pcbi.1002590	Jun,2012	12	3
10.1371/journal.pcbi.1002588	Jun,2012	18	19
10.1371/journal.pcbi.1002586	Jun,2012	1	6
10.1371/journal.pcbi.1002576	Jun,2012	12	19
10.1371/journal.pcbi.1002573	Jun,2012	1	6
10.1371/journal.pcbi.1002571	Jun,2012	0	3
10.1371/journal.pcbi.1002569	Jun,2012	1	1
10.1371/journal.pcbi.1002567	Jun,2012	2	9
10.1371/journal.pcbi.1002566	Jun,2012	0	5
10.1371/journal.pcbi.1002553	Jun,2012	8	2
10.1371/journal.pcbi.1002552	Jun,2012	0	17
10.1371/journal.pcbi.1002546	Jun,2012	3	3
10.1371/journal.pcbi.1002531	Jun,2012	0	27
10.1371/journal.pcbi.1002396	Jun,2012	3	6
10.1371/journal.pcbi.1002577	Jun,2012	2	20
10.1371/journal.pcbi.1002568	Jun,2012	2	3
10.1371/journal.pcbi.1002562	Jun,2012	1	12
10.1371/journal.pcbi.1002560	Jun,2012	0	3
10.1371/journal.pcbi.1002559	Jun,2012	2	4
10.1371/journal.pcbi.1002557	Jun,2012	1	12
10.1371/journal.pcbi.1002551	Jun,2012	2	7
10.1371/journal.pcbi.1002548	Jun,2012	2	4
10.1371/journal.pcbi.1002366	Jun,2012	9	10
10.1371/journal.pcbi.1002565	Jun,2012	1	2
10.1371/journal.pcbi.1002561	Jun,2012	5	25
10.1371/journal.pcbi.1002558	Jun,2012	3	7
10.1371/journal.pcbi.1002556	Jun,2012	1	10
10.1371/journal.pcbi.1002550	Jun,2012	9	16
10.1371/journal.pcbi.1002547	Jun,2012	3	9
10.1371/journal.pcbi.1002545	Jun,2012	12	3
10.1371/journal.pcbi.1002536	Jun,2012	2	10
10.1371/journal.pcbi.1002504	Jun,2012	4	14
10.1371/journal.pcbi.1002358	Jun,2012	31	92
10.1371/journal.pcbi.1002555	Jun,2012	3	16
10.1371/journal.pcbi.1002544	Jun,2012	2	9
10.1371/journal.pcbi.1002541	Jun,2012	4	14
10.1371/journal.pcbi.1002539	Jun,2012	1	1
10.1371/journal.pcbi.1002538	Jun,2012	7	3
10.1371/journal.pcbi.1002537	Jun,2012	10	6
10.1371/journal.pcbi.1002528	Jun,2012	3	4
10.1371/journal.pcbi.1002527	Jun,2012	35	10
10.1371/journal.pcbi.1002510	Jun,2012	4	0
10.1371/journal.pcbi.1002542	May,2012	4	1
10.1371/journal.pcbi.1002540	May,2012	2	8
10.1371/journal.pcbi.1002534	May,2012	4	2
10.1371/journal.pcbi.1002533	May,2012	26	14
10.1371/journal.pcbi.1002532	May,2012	0	16
10.1371/journal.pcbi.1002529	May,2012	5	20
10.1371/journal.pcbi.1002516	May,2012	0	19
10.1371/journal.pcbi.1002485	May,2012	3	7
10.1371/journal.pcbi.1002530	May,2012	0	5
10.1371/journal.pcbi.1002525	May,2012	1	4
10.1371/journal.pcbi.1002524	May,2012	0	4
10.1371/journal.pcbi.1002523	May,2012	1	3
10.1371/journal.pcbi.1002520	May,2012	1	4
10.1371/journal.pcbi.1002515	May,2012	1	8
10.1371/journal.pcbi.1002513	May,2012	2	3
10.1371/journal.pcbi.1002526	May,2012	1	13
10.1371/journal.pcbi.1002522	May,2012	2	14
10.1371/journal.pcbi.1002521	May,2012	0	4
10.1371/journal.pcbi.1002518	May,2012	2	51
10.1371/journal.pcbi.1002517	May,2012	1	4
10.1371/journal.pcbi.1002514	May,2012	24	31
10.1371/journal.pcbi.1002512	May,2012	0	17
10.1371/journal.pcbi.1002511	May,2012	85	30
10.1371/journal.pcbi.1002508	May,2012	1	4
10.1371/journal.pcbi.1002505	May,2012	0	4
10.1371/journal.pcbi.1002500	May,2012	13	5
10.1371/journal.pcbi.1002509	May,2012	1	10
10.1371/journal.pcbi.1002507	May,2012	3	3
10.1371/journal.pcbi.1002506	May,2012	1	4
10.1371/journal.pcbi.1002503	May,2012	3	71
10.1371/journal.pcbi.1002502	May,2012	0	10
10.1371/journal.pcbi.1002498	May,2012	2	13
10.1371/journal.pcbi.1002490	May,2012	3	2
10.1371/journal.pcbi.1002496	May,2012	1	6
10.1371/journal.pcbi.1002494	May,2012	2	7
10.1371/journal.pcbi.1002440	May,2012	18	7
10.1371/journal.pcbi.1002434	May,2012	3	29
10.1371/journal.pcbi.1002501	Apr,2012	0	4
10.1371/journal.pcbi.1002497	Apr,2012	5	7
10.1371/journal.pcbi.1002491	Apr,2012	1	4
10.1371/journal.pcbi.1002489	Apr,2012	0	6
10.1371/journal.pcbi.1002486	Apr,2012	1	17
10.1371/journal.pcbi.1002484	Apr,2012	1	5
10.1371/journal.pcbi.1002483	Apr,2012	1	12
10.1371/journal.pcbi.1002482	Apr,2012	1	26
10.1371/journal.pcbi.1002470	Apr,2012	5	2
10.1371/journal.pcbi.1002467	Apr,2012	0	14
10.1371/journal.pcbi.1002448	Apr,2012	0	3
10.1371/journal.pcbi.1002493	Apr,2012	9	8
10.1371/journal.pcbi.1002492	Apr,2012	1	3
10.1371/journal.pcbi.1002477	Apr,2012	3	17
10.1371/journal.pcbi.1002475	Apr,2012	1	36
10.1371/journal.pcbi.1002473	Apr,2012	1	28
10.1371/journal.pcbi.1002471	Apr,2012	0	12
10.1371/journal.pcbi.1002455	Apr,2012	29	16
10.1371/journal.pcbi.1002384	Apr,2012	3	5
10.1371/journal.pcbi.1002480	Apr,2012	4	24
10.1371/journal.pcbi.1002479	Apr,2012	0	18
10.1371/journal.pcbi.1002478	Apr,2012	1	11
10.1371/journal.pcbi.1002474	Apr,2012	0	1
10.1371/journal.pcbi.1002472	Apr,2012	1	4
10.1371/journal.pcbi.1002469	Apr,2012	5	10
10.1371/journal.pcbi.1002468	Apr,2012	1	1
10.1371/journal.pcbi.1002465	Apr,2012	1	10
10.1371/journal.pcbi.1002461	Apr,2012	0	8
10.1371/journal.pcbi.1002456	Apr,2012	3	8
10.1371/journal.pcbi.1002454	Apr,2012	0	8
10.1371/journal.pcbi.1002453	Apr,2012	0	1
10.1371/journal.pcbi.1002451	Apr,2012	3	8
10.1371/journal.pcbi.1002476	Apr,2012	0	26
10.1371/journal.pcbi.1002464	Apr,2012	19	9
10.1371/journal.pcbi.1002463	Apr,2012	0	7
10.1371/journal.pcbi.1002460	Apr,2012	2	13
10.1371/journal.pcbi.1002459	Apr,2012	11	9
10.1371/journal.pcbi.1002458	Apr,2012	3	7
10.1371/journal.pcbi.1002457	Apr,2012	2	10
10.1371/journal.pcbi.1002452	Apr,2012	33	16
10.1371/journal.pcbi.1002450	Apr,2012	0	2
10.1371/journal.pcbi.1002443	Apr,2012	2	24
10.1371/journal.pcbi.1002449	Mar,2012	10	3
10.1371/journal.pcbi.1002447	Mar,2012	2	10
10.1371/journal.pcbi.1002444	Mar,2012	9	30
10.1371/journal.pcbi.1002441	Mar,2012	1	9
10.1371/journal.pcbi.1002437	Mar,2012	3	3
10.1371/journal.pcbi.1002428	Mar,2012	3	9
10.1371/journal.pcbi.1002395	Mar,2012	0	17
10.1371/journal.pcbi.1002442	Mar,2012	14	22
10.1371/journal.pcbi.1002438	Mar,2012	1	22
10.1371/journal.pcbi.1002436	Mar,2012	0	5
10.1371/journal.pcbi.1002435	Mar,2012	2	5
10.1371/journal.pcbi.1002433	Mar,2012	1	22
10.1371/journal.pcbi.1002432	Mar,2012	0	6
10.1371/journal.pcbi.1002430	Mar,2012	1	2
10.1371/journal.pcbi.1002408	Mar,2012	1	21
10.1371/journal.pcbi.1002431	Mar,2012	1	9
10.1371/journal.pcbi.1002426	Mar,2012	5	3
10.1371/journal.pcbi.1002424	Mar,2012	0	1
10.1371/journal.pcbi.1002420	Mar,2012	0	16
10.1371/journal.pcbi.1002417	Mar,2012	2	37
10.1371/journal.pcbi.1002411	Mar,2012	4	15
10.1371/journal.pcbi.1002398	Mar,2012	1	4
10.1371/journal.pcbi.1002397	Mar,2012	1	6
10.1371/journal.pcbi.1002392	Mar,2012	1	21
10.1371/journal.pcbi.1002429	Mar,2012	2	12
10.1371/journal.pcbi.1002427	Mar,2012	0	9
10.1371/journal.pcbi.1002425	Mar,2012	5	36
10.1371/journal.pcbi.1002423	Mar,2012	7	11
10.1371/journal.pcbi.1002422	Mar,2012	0	6
10.1371/journal.pcbi.1002421	Mar,2012	112	25
10.1371/journal.pcbi.1002419	Mar,2012	0	10
10.1371/journal.pcbi.1002416	Mar,2012	12	8
10.1371/journal.pcbi.1002414	Mar,2012	34	5
10.1371/journal.pcbi.1002413	Mar,2012	5	21
10.1371/journal.pcbi.1002410	Mar,2012	22	34
10.1371/journal.pcbi.1002404	Mar,2012	7	12
10.1371/journal.pcbi.1002385	Mar,2012	8	20
10.1371/journal.pcbi.1002418	Mar,2012	8	7
10.1371/journal.pcbi.1002415	Mar,2012	0	12
10.1371/journal.pcbi.1002412	Mar,2012	0	13
10.1371/journal.pcbi.1002409	Mar,2012	0	10
10.1371/journal.pcbi.1002406	Mar,2012	1	4
10.1371/journal.pcbi.1002405	Mar,2012	0	15
10.1371/journal.pcbi.1002403	Mar,2012	10	16
10.1371/journal.pcbi.1002402	Mar,2012	0	21
10.1371/journal.pcbi.1002401	Mar,2012	1	4
10.1371/journal.pcbi.1002399	Mar,2012	0	6
10.1371/journal.pcbi.1002393	Mar,2012	1	0
10.1371/journal.pcbi.1002372	Mar,2012	2	2
10.1371/journal.pcbi.1002400	Feb,2012	1	1
10.1371/journal.pcbi.1002391	Feb,2012	2	10
10.1371/journal.pcbi.1002390	Feb,2012	0	12
10.1371/journal.pcbi.1002388	Feb,2012	0	13
10.1371/journal.pcbi.1002378	Feb,2012	0	4
10.1371/journal.pcbi.1002394	Feb,2012	0	9
10.1371/journal.pcbi.1002389	Feb,2012	1	14
10.1371/journal.pcbi.1002386	Feb,2012	16	20
10.1371/journal.pcbi.1002382	Feb,2012	12	6
10.1371/journal.pcbi.1002380	Feb,2012	2	19
10.1371/journal.pcbi.1002379	Feb,2012	10	16
10.1371/journal.pcbi.1002377	Feb,2012	1	28
10.1371/journal.pcbi.1002373	Feb,2012	3	5
10.1371/journal.pcbi.1002370	Feb,2012	3	4
10.1371/journal.pcbi.1002368	Feb,2012	1	9
10.1371/journal.pcbi.1002367	Feb,2012	0	5
10.1371/journal.pcbi.1002343	Feb,2012	2	6
10.1371/journal.pcbi.1002383	Feb,2012	1	16
10.1371/journal.pcbi.1002371	Feb,2012	1	5
10.1371/journal.pcbi.1002369	Feb,2012	1	5
10.1371/journal.pcbi.1002362	Feb,2012	12	8
10.1371/journal.pcbi.1002347	Feb,2012	4	13
10.1371/journal.pcbi.1002376	Feb,2012	0	14
10.1371/journal.pcbi.1002374	Feb,2012	17	23
10.1371/journal.pcbi.1002365	Feb,2012	3	23
10.1371/journal.pcbi.1002364	Feb,2012	10	4
10.1371/journal.pcbi.1002363	Feb,2012	2	42
10.1371/journal.pcbi.1002360	Feb,2012	48	18
10.1371/journal.pcbi.1002357	Feb,2012	1	3
10.1371/journal.pcbi.1002356	Feb,2012	1	1
10.1371/journal.pcbi.1002355	Feb,2012	1	6
10.1371/journal.pcbi.1002342	Feb,2012	1	6
10.1371/journal.pcbi.1002350	Jan,2012	4	11
10.1371/journal.pcbi.1002338	Jan,2012	1	9
10.1371/journal.pcbi.1002334	Jan,2012	0	12
10.1371/journal.pcbi.1002331	Jan,2012	1	9
10.1371/journal.pcbi.1002361	Jan,2012	1	5
10.1371/journal.pcbi.1002359	Jan,2012	0	7
10.1371/journal.pcbi.1002354	Jan,2012	0	12
10.1371/journal.pcbi.1002352	Jan,2012	4	12
10.1371/journal.pcbi.1002349	Jan,2012	1	2
10.1371/journal.pcbi.1002346	Jan,2012	10	4
10.1371/journal.pcbi.1002316	Jan,2012	6	9
10.1371/journal.pcbi.1002353	Jan,2012	1	26
10.1371/journal.pcbi.1002351	Jan,2012	0	19
10.1371/journal.pcbi.1002348	Jan,2012	2	2
10.1371/journal.pcbi.1002345	Jan,2012	1	10
10.1371/journal.pcbi.1002344	Jan,2012	9	5
10.1371/journal.pcbi.1002341	Jan,2012	1	19
10.1371/journal.pcbi.1002335	Jan,2012	2	16
10.1371/journal.pcbi.1002333	Jan,2012	12	10
10.1371/journal.pcbi.1002299	Jan,2012	1	16
10.1371/journal.pcbi.1002286	Jan,2012	0	6
10.1371/journal.pcbi.1002339	Jan,2012	0	15
10.1371/journal.pcbi.1002337	Jan,2012	0	12
10.1371/journal.pcbi.1002336	Jan,2012	3	24
10.1371/journal.pcbi.1002330	Jan,2012	1	12
10.1371/journal.pcbi.1002329	Jan,2012	0	2
10.1371/journal.pcbi.1002328	Jan,2012	1	16
10.1371/journal.pcbi.1002327	Jan,2012	7	38
10.1371/journal.pcbi.1002312	Jan,2012	28	13
10.1371/journal.pcbi.1002306	Jan,2012	1	12

## Sheet: PLOS Genetics
DOI	Publication Month	Altmetric Attention Scores	Web of Science citations
10.1371/journal.pgen.1003200	Dec,2012	20	6
10.1371/journal.pgen.1003181	Dec,2012	2	13
10.1371/journal.pgen.1003172	Dec,2012	0	6
10.1371/journal.pgen.1003170	Dec,2012	1	7
10.1371/journal.pgen.1003168	Dec,2012	4	0
10.1371/journal.pgen.1003164	Dec,2012	1	19
10.1371/journal.pgen.1003161	Dec,2012	6	12
10.1371/journal.pgen.1003159	Dec,2012	0	4
10.1371/journal.pgen.1003150	Dec,2012	10	8
10.1371/journal.pgen.1003141	Dec,2012	0	11
10.1371/journal.pgen.1003140	Dec,2012	0	0
10.1371/journal.pgen.1003138	Dec,2012	1	7
10.1371/journal.pgen.1003060	Dec,2012	2	4
10.1371/journal.pgen.1003157	Dec,2012	1	3
10.1371/journal.pgen.1003155	Dec,2012	1	9
10.1371/journal.pgen.1003151	Dec,2012	2	2
10.1371/journal.pgen.1003148	Dec,2012	6	2
10.1371/journal.pgen.1003146	Dec,2012	5	9
10.1371/journal.pgen.1003142	Dec,2012	1	11
10.1371/journal.pgen.1003139	Dec,2012	2	2
10.1371/journal.pgen.1003136	Dec,2012	2	1
10.1371/journal.pgen.1003135	Dec,2012	4	18
10.1371/journal.pgen.1003133	Dec,2012	1	1
10.1371/journal.pgen.1003130	Dec,2012	2	5
10.1371/journal.pgen.1003129	Dec,2012	40	20
10.1371/journal.pgen.1003128	Dec,2012	1	4
10.1371/journal.pgen.1003126	Dec,2012	1	5
10.1371/journal.pgen.1003125	Dec,2012	24	19
10.1371/journal.pgen.1003116	Dec,2012	5	6
10.1371/journal.pgen.1003111	Dec,2012	1	6
10.1371/journal.pgen.1003098	Dec,2012	1	30
10.1371/journal.pgen.1003095	Dec,2012	45	12
10.1371/journal.pgen.1003093	Dec,2012	3	14
10.1371/journal.pgen.1003090	Dec,2012	3	14
10.1371/journal.pgen.1003080	Dec,2012	13	27
10.1371/journal.pgen.1003070	Dec,2012	3	7
10.1371/journal.pgen.1003056	Dec,2012	2	14
10.1371/journal.pgen.1003153	Dec,2012	0	3
10.1371/journal.pgen.1003149	Dec,2012	11	11
10.1371/journal.pgen.1003134	Dec,2012	2	30
10.1371/journal.pgen.1003127	Dec,2012	1	23
10.1371/journal.pgen.1003122	Dec,2012	21	3
10.1371/journal.pgen.1003121	Dec,2012	3	14
10.1371/journal.pgen.1003119	Dec,2012	3	3
10.1371/journal.pgen.1003115	Dec,2012	0	2
10.1371/journal.pgen.1003114	Dec,2012	0	12
10.1371/journal.pgen.1003112	Dec,2012	0	8
10.1371/journal.pgen.1003108	Dec,2012	10	5
10.1371/journal.pgen.1003097	Dec,2012	4	2
10.1371/journal.pgen.1003120	Dec,2012	1	12
10.1371/journal.pgen.1003118	Dec,2012	1	8
10.1371/journal.pgen.1003113	Dec,2012	1	8
10.1371/journal.pgen.1003110	Dec,2012	50	20
10.1371/journal.pgen.1003107	Dec,2012	2	11
10.1371/journal.pgen.1003104	Dec,2012	2	4
10.1371/journal.pgen.1003099	Dec,2012	0	4
10.1371/journal.pgen.1003074	Dec,2012	17	11
10.1371/journal.pgen.1003071	Dec,2012	11	3
10.1371/journal.pgen.1003065	Dec,2012	4	26
10.1371/journal.pgen.1003046	Dec,2012	1	2
10.1371/journal.pgen.1003106	Nov,2012	0	4
10.1371/journal.pgen.1003105	Nov,2012	0	3
10.1371/journal.pgen.1003103	Nov,2012	1	10
10.1371/journal.pgen.1003102	Nov,2012	1	11
10.1371/journal.pgen.1003101	Nov,2012	4	10
10.1371/journal.pgen.1003100	Nov,2012	3	17
10.1371/journal.pgen.1003092	Nov,2012	0	3
10.1371/journal.pgen.1003091	Nov,2012	1	12
10.1371/journal.pgen.1003088	Nov,2012	7	32
10.1371/journal.pgen.1003085	Nov,2012	2	7
10.1371/journal.pgen.1003084	Nov,2012	0	12
10.1371/journal.pgen.1003083	Nov,2012	4	4
10.1371/journal.pgen.1003081	Nov,2012	1	5
10.1371/journal.pgen.1003079	Nov,2012	1	1
10.1371/journal.pgen.1003077	Nov,2012	0	16
10.1371/journal.pgen.1003073	Nov,2012	0	3
10.1371/journal.pgen.1003069	Nov,2012	2	12
10.1371/journal.pgen.1003067	Nov,2012	1	7
10.1371/journal.pgen.1003066	Nov,2012	0	9
10.1371/journal.pgen.1003063	Nov,2012	1	4
10.1371/journal.pgen.1003062	Nov,2012	2	17
10.1371/journal.pgen.1003054	Nov,2012	1	2
10.1371/journal.pgen.1003053	Nov,2012	1	14
10.1371/journal.pgen.1003051	Nov,2012	2	13
10.1371/journal.pgen.1003049	Nov,2012	1	4
10.1371/journal.pgen.1003043	Nov,2012	0	11
10.1371/journal.pgen.1003042	Nov,2012	13	9
10.1371/journal.pgen.1003029	Nov,2012	6	45
10.1371/journal.pgen.1003089	Nov,2012	1	4
10.1371/journal.pgen.1003082	Nov,2012	0	12
10.1371/journal.pgen.1003078	Nov,2012	2	17
10.1371/journal.pgen.1003076	Nov,2012	3	16
10.1371/journal.pgen.1003075	Nov,2012	3	0
10.1371/journal.pgen.1003072	Nov,2012	2	18
10.1371/journal.pgen.1003068	Nov,2012	2	8
10.1371/journal.pgen.1003064	Nov,2012	9	33
10.1371/journal.pgen.1003061	Nov,2012	1	10
10.1371/journal.pgen.1003059	Nov,2012	0	5
10.1371/journal.pgen.1003058	Nov,2012	0	10
10.1371/journal.pgen.1003057	Nov,2012	4	14
10.1371/journal.pgen.1003055	Nov,2012	7	21
10.1371/journal.pgen.1003038	Nov,2012	1	9
10.1371/journal.pgen.1003036	Nov,2012	8	46
10.1371/journal.pgen.1003035	Nov,2012	73	17
10.1371/journal.pgen.1003028	Nov,2012	1	10
10.1371/journal.pgen.1003027	Nov,2012	3	8
10.1371/journal.pgen.1003022	Nov,2012	4	12
10.1371/journal.pgen.1003015	Nov,2012	0	6
10.1371/journal.pgen.1002997	Nov,2012	3	19
10.1371/journal.pgen.1002990	Nov,2012	34	10
10.1371/journal.pgen.1002967	Nov,2012	49	64
10.1371/journal.pgen.1003052	Nov,2012	13	10
10.1371/journal.pgen.1003050	Nov,2012	2	8
10.1371/journal.pgen.1003048	Nov,2012	6	9
10.1371/journal.pgen.1003047	Nov,2012	3	11
10.1371/journal.pgen.1003045	Nov,2012	0	16
10.1371/journal.pgen.1003040	Nov,2012	0	14
10.1371/journal.pgen.1003039	Nov,2012	0	2
10.1371/journal.pgen.1003032	Nov,2012	2	14
10.1371/journal.pgen.1003031	Nov,2012	1	12
10.1371/journal.pgen.1003030	Nov,2012	1	11
10.1371/journal.pgen.1003026	Nov,2012	1	9
10.1371/journal.pgen.1003021	Nov,2012	0	15
10.1371/journal.pgen.1003019	Nov,2012	0	8
10.1371/journal.pgen.1002945	Nov,2012	4	11
10.1371/journal.pgen.1003044	Nov,2012	1	14
10.1371/journal.pgen.1003037	Nov,2012	2	3
10.1371/journal.pgen.1003034	Nov,2012	3	9
10.1371/journal.pgen.1003033	Nov,2012	4	16
10.1371/journal.pgen.1003020	Nov,2012	1	7
10.1371/journal.pgen.1003017	Nov,2012	2	0
10.1371/journal.pgen.1003002	Nov,2012	11	10
10.1371/journal.pgen.1002996	Nov,2012	1	1
10.1371/journal.pgen.1002992	Nov,2012	12	19
10.1371/journal.pgen.1003025	Oct,2012	1	6
10.1371/journal.pgen.1003014	Oct,2012	2	4
10.1371/journal.pgen.1003012	Oct,2012	3	18
10.1371/journal.pgen.1002998	Oct,2012	7	16
10.1371/journal.pgen.1002978	Oct,2012	3	8
10.1371/journal.pgen.1003023	Oct,2012	47	17
10.1371/journal.pgen.1003018	Oct,2012	2	4
10.1371/journal.pgen.1003007	Oct,2012	1	11
10.1371/journal.pgen.1003005	Oct,2012	11	21
10.1371/journal.pgen.1003004	Oct,2012	1	3
10.1371/journal.pgen.1002976	Oct,2012	1	16
10.1371/journal.pgen.1002941	Oct,2012	2	25
10.1371/journal.pgen.1003016	Oct,2012	2	17
10.1371/journal.pgen.1003013	Oct,2012	10	14
10.1371/journal.pgen.1003011	Oct,2012	27	24
10.1371/journal.pgen.1003010	Oct,2012	3	6
10.1371/journal.pgen.1003006	Oct,2012	1	7
10.1371/journal.pgen.1003000	Oct,2012	3	22
10.1371/journal.pgen.1002999	Oct,2012	2	8
10.1371/journal.pgen.1002995	Oct,2012	2	5
10.1371/journal.pgen.1002993	Oct,2012	2	9
10.1371/journal.pgen.1002991	Oct,2012	1	10
10.1371/journal.pgen.1002988	Oct,2012	1	39
10.1371/journal.pgen.1002973	Oct,2012	56	25
10.1371/journal.pgen.1002971	Oct,2012	2	4
10.1371/journal.pgen.1002965	Oct,2012	2	11
10.1371/journal.pgen.1002963	Oct,2012	1	2
10.1371/journal.pgen.1002905	Oct,2012	6	38
10.1371/journal.pgen.1003003	Oct,2012	2	12
10.1371/journal.pgen.1003001	Oct,2012	1	5
10.1371/journal.pgen.1002994	Oct,2012	2	5
10.1371/journal.pgen.1002984	Oct,2012	1	22
10.1371/journal.pgen.1002980	Oct,2012	1	1
10.1371/journal.pgen.1002970	Oct,2012	2	3
10.1371/journal.pgen.1002969	Oct,2012	11	14
10.1371/journal.pgen.1002968	Oct,2012	7	9
10.1371/journal.pgen.1002966	Oct,2012	1	6
10.1371/journal.pgen.1002947	Oct,2012	243	54
10.1371/journal.pgen.1002944	Sep,2012	2	18
10.1371/journal.pgen.1002927	Sep,2012	2	9
10.1371/journal.pgen.1002987	Sep,2012	1	5
10.1371/journal.pgen.1002986	Sep,2012	1	18
10.1371/journal.pgen.1002983	Sep,2012	3	25
10.1371/journal.pgen.1002982	Sep,2012	3	22
10.1371/journal.pgen.1002979	Sep,2012	1	6
10.1371/journal.pgen.1002977	Sep,2012	1	28
10.1371/journal.pgen.1002974	Sep,2012	2	9
10.1371/journal.pgen.1002972	Sep,2012	2	9
10.1371/journal.pgen.1002964	Sep,2012	1	30
10.1371/journal.pgen.1002962	Sep,2012	18	19
10.1371/journal.pgen.1002959	Sep,2012	8	9
10.1371/journal.pgen.1002953	Sep,2012	3	12
10.1371/journal.pgen.1002894	Sep,2012	8	28
10.1371/journal.pgen.1002985	Sep,2012	0	13
10.1371/journal.pgen.1002981	Sep,2012	1	16
10.1371/journal.pgen.1002961	Sep,2012	2	8
10.1371/journal.pgen.1002960	Sep,2012	1	2
10.1371/journal.pgen.1002958	Sep,2012	1	1
10.1371/journal.pgen.1002957	Sep,2012	1	8
10.1371/journal.pgen.1002956	Sep,2012	4	17
10.1371/journal.pgen.1002954	Sep,2012	0	8
10.1371/journal.pgen.1002952	Sep,2012	0	21
10.1371/journal.pgen.1002950	Sep,2012	1	18
10.1371/journal.pgen.1002946	Sep,2012	1	6
10.1371/journal.pgen.1002943	Sep,2012	1	5
10.1371/journal.pgen.1002938	Sep,2012	1	12
10.1371/journal.pgen.1002926	Sep,2012	2	13
10.1371/journal.pgen.1002924	Sep,2012	1	5
10.1371/journal.pgen.1002921	Sep,2012	16	38
10.1371/journal.pgen.1002951	Sep,2012	1	11
10.1371/journal.pgen.1002949	Sep,2012	0	4
10.1371/journal.pgen.1002948	Sep,2012	0	11
10.1371/journal.pgen.1002942	Sep,2012	10	26
10.1371/journal.pgen.1002940	Sep,2012	0	7
10.1371/journal.pgen.1002934	Sep,2012	0	12
10.1371/journal.pgen.1002933	Sep,2012	0	12
10.1371/journal.pgen.1002932	Sep,2012	111	48
10.1371/journal.pgen.1002929	Sep,2012	0	7
10.1371/journal.pgen.1002928	Sep,2012	3	14
10.1371/journal.pgen.1002916	Sep,2012	0	7
10.1371/journal.pgen.1002900	Sep,2012	0	22
10.1371/journal.pgen.1002898	Sep,2012	5	2
10.1371/journal.pgen.1002931	Sep,2012	1	7
10.1371/journal.pgen.1002923	Sep,2012	3	20
10.1371/journal.pgen.1002919	Sep,2012	1	4
10.1371/journal.pgen.1002903	Sep,2012	16	21
10.1371/journal.pgen.1002887	Sep,2012	1	23
10.1371/journal.pgen.1002937	Aug,2012	1	16
10.1371/journal.pgen.1002936	Aug,2012	11	15
10.1371/journal.pgen.1002930	Aug,2012	19	23
10.1371/journal.pgen.1002925	Aug,2012	1	10
10.1371/journal.pgen.1002922	Aug,2012	1	5
10.1371/journal.pgen.1002920	Aug,2012	1	5
10.1371/journal.pgen.1002918	Aug,2012	1	17
10.1371/journal.pgen.1002917	Aug,2012	11	3
10.1371/journal.pgen.1002915	Aug,2012	1	12
10.1371/journal.pgen.1002914	Aug,2012	9	5
10.1371/journal.pgen.1002913	Aug,2012	14	4
10.1371/journal.pgen.1002901	Aug,2012	1	10
10.1371/journal.pgen.1002895	Aug,2012	3	4
10.1371/journal.pgen.1002891	Aug,2012	5	21
10.1371/journal.pgen.1002879	Aug,2012	2	9
10.1371/journal.pgen.1002873	Aug,2012	5	14
10.1371/journal.pgen.1002935	Aug,2012	0	6
10.1371/journal.pgen.1002911	Aug,2012	1	25
10.1371/journal.pgen.1002904	Aug,2012	35	1
10.1371/journal.pgen.1002902	Aug,2012	1	9
10.1371/journal.pgen.1002896	Aug,2012	12	25
10.1371/journal.pgen.1002890	Aug,2012	2	5
10.1371/journal.pgen.1002888	Aug,2012	1	8
10.1371/journal.pgen.1002886	Aug,2012	27	14
10.1371/journal.pgen.1002910	Aug,2012	47	76
10.1371/journal.pgen.1002908	Aug,2012	1	7
10.1371/journal.pgen.1002907	Aug,2012	9	24
10.1371/journal.pgen.1002906	Aug,2012	2	9
10.1371/journal.pgen.1002899	Aug,2012	3	9
10.1371/journal.pgen.1002897	Aug,2012	10	7
10.1371/journal.pgen.1002893	Aug,2012	8	15
10.1371/journal.pgen.1002892	Aug,2012	1	12
10.1371/journal.pgen.1002889	Aug,2012	3	9
10.1371/journal.pgen.1002885	Aug,2012	2	7
10.1371/journal.pgen.1002882	Aug,2012	1	11
10.1371/journal.pgen.1002881	Aug,2012	1	3
10.1371/journal.pgen.1002876	Aug,2012	1	3
10.1371/journal.pgen.1002872	Aug,2012	1	11
10.1371/journal.pgen.1002861	Aug,2012	3	89
10.1371/journal.pgen.1002845	Aug,2012	1	22
10.1371/journal.pgen.1002836	Aug,2012	1	9
10.1371/journal.pgen.1002831	Aug,2012	2	3
10.1371/journal.pgen.1002884	Aug,2012	3	11
10.1371/journal.pgen.1002883	Aug,2012	1	4
10.1371/journal.pgen.1002880	Aug,2012	1	9
10.1371/journal.pgen.1002878	Aug,2012	3	11
10.1371/journal.pgen.1002877	Aug,2012	1	16
10.1371/journal.pgen.1002875	Aug,2012	6	33
10.1371/journal.pgen.1002874	Aug,2012	1	5
10.1371/journal.pgen.1002871	Aug,2012	1	5
10.1371/journal.pgen.1002870	Aug,2012	1	4
10.1371/journal.pgen.1002867	Aug,2012	8	23
10.1371/journal.pgen.1002856	Aug,2012	2	7
10.1371/journal.pgen.1002855	Aug,2012	2	20
10.1371/journal.pgen.1002853	Aug,2012	2	13
10.1371/journal.pgen.1002843	Aug,2012	1	35
10.1371/journal.pgen.1002842	Aug,2012	1	7
10.1371/journal.pgen.1002834	Aug,2012	16	10
10.1371/journal.pgen.1002869	Aug,2012	14	17
10.1371/journal.pgen.1002868	Aug,2012	22	12
10.1371/journal.pgen.1002866	Aug,2012	1	11
10.1371/journal.pgen.1002864	Aug,2012	0	12
10.1371/journal.pgen.1002863	Aug,2012	1	7
10.1371/journal.pgen.1002858	Aug,2012	16	12
10.1371/journal.pgen.1002857	Aug,2012	1	23
10.1371/journal.pgen.1002852	Aug,2012	4	18
10.1371/journal.pgen.1002850	Aug,2012	0	5
10.1371/journal.pgen.1002849	Aug,2012	19	15
10.1371/journal.pgen.1002847	Aug,2012	0	24
10.1371/journal.pgen.1002844	Aug,2012	12	16
10.1371/journal.pgen.1002839	Aug,2012	6	21
10.1371/journal.pgen.1002822	Aug,2012	0	10
10.1371/journal.pgen.1002793	Aug,2012	12	91
10.1371/journal.pgen.1002865	Aug,2012	1	17
10.1371/journal.pgen.1002862	Jul,2012	1	2
10.1371/journal.pgen.1002854	Jul,2012	1	12
10.1371/journal.pgen.1002851	Jul,2012	1	9
10.1371/journal.pgen.1002846	Jul,2012	1	1
10.1371/journal.pgen.1002841	Jul,2012	17	47
10.1371/journal.pgen.1002840	Jul,2012	1	10
10.1371/journal.pgen.1002838	Jul,2012	7	10
10.1371/journal.pgen.1002835	Jul,2012	10	20
10.1371/journal.pgen.1002833	Jul,2012	2	7
10.1371/journal.pgen.1002832	Jul,2012	1	7
10.1371/journal.pgen.1002830	Jul,2012	1	10
10.1371/journal.pgen.1002828	Jul,2012	1	18
10.1371/journal.pgen.1002823	Jul,2012	4	4
10.1371/journal.pgen.1002820	Jul,2012	2	6
10.1371/journal.pgen.1002799	Jul,2012	2	14
10.1371/journal.pgen.1002797	Jul,2012	19	45
10.1371/journal.pgen.1002774	Jul,2012	2	42
10.1371/journal.pgen.1002829	Jul,2012	1	8
10.1371/journal.pgen.1002827	Jul,2012	1	2
10.1371/journal.pgen.1002826	Jul,2012	2	6
10.1371/journal.pgen.1002825	Jul,2012	1	14
10.1371/journal.pgen.1002819	Jul,2012	1	2
10.1371/journal.pgen.1002816	Jul,2012	3	20
10.1371/journal.pgen.1002815	Jul,2012	4	11
10.1371/journal.pgen.1002813	Jul,2012	2	13
10.1371/journal.pgen.1002805	Jul,2012	1	23
10.1371/journal.pgen.1002792	Jul,2012	14	23
10.1371/journal.pgen.1002772	Jul,2012	1	63
10.1371/journal.pgen.1002748	Jul,2012	19	15
10.1371/journal.pgen.1002702	Jul,2012	3	21
10.1371/journal.pgen.1002655	Jul,2012	28	16
10.1371/journal.pgen.1002821	Jul,2012	1	18
10.1371/journal.pgen.1002818	Jul,2012	1	8
10.1371/journal.pgen.1002814	Jul,2012	2	4
10.1371/journal.pgen.1002811	Jul,2012	1	11
10.1371/journal.pgen.1002798	Jul,2012	5	49
10.1371/journal.pgen.1002791	Jul,2012	0	39
10.1371/journal.pgen.1002785	Jul,2012	0	3
10.1371/journal.pgen.1002768	Jul,2012	9	34
10.1371/journal.pgen.1002764	Jul,2012	5	120
10.1371/journal.pgen.1002824	Jul,2012	5	21
10.1371/journal.pgen.1002817	Jul,2012	1	8
10.1371/journal.pgen.1002810	Jul,2012	1	9
10.1371/journal.pgen.1002809	Jul,2012	1	16
10.1371/journal.pgen.1002808	Jul,2012	2	9
10.1371/journal.pgen.1002806	Jul,2012	2	17
10.1371/journal.pgen.1002796	Jul,2012	3	7
10.1371/journal.pgen.1002786	Jul,2012	3	3
10.1371/journal.pgen.1002784	Jul,2012	3	67
10.1371/journal.pgen.1002757	Jul,2012	1	21
10.1371/journal.pgen.1002745	Jul,2012	7	27
10.1371/journal.pgen.1002718	Jul,2012	2	19
10.1371/journal.pgen.1002804	Jun,2012	14	19
10.1371/journal.pgen.1002803	Jun,2012	2	7
10.1371/journal.pgen.1002801	Jun,2012	1	9
10.1371/journal.pgen.1002800	Jun,2012	1	9
10.1371/journal.pgen.1002795	Jun,2012	1	4
10.1371/journal.pgen.1002794	Jun,2012	2	12
10.1371/journal.pgen.1002790	Jun,2012	2	18
10.1371/journal.pgen.1002789	Jun,2012	4	26
10.1371/journal.pgen.1002788	Jun,2012	30	17
10.1371/journal.pgen.1002787	Jun,2012	9	24
10.1371/journal.pgen.1002783	Jun,2012	5	11
10.1371/journal.pgen.1002782	Jun,2012	1	21
10.1371/journal.pgen.1002779	Jun,2012	4	12
10.1371/journal.pgen.1002775	Jun,2012	1	7
10.1371/journal.pgen.1002767	Jun,2012	1	40
10.1371/journal.pgen.1002756	Jun,2012	2	24
10.1371/journal.pgen.1002750	Jun,2012	4	57
10.1371/journal.pgen.1002731	Jun,2012	1	4
10.1371/journal.pgen.1002701	Jun,2012	4	19
10.1371/journal.pgen.1002781	Jun,2012	18	67
10.1371/journal.pgen.1002780	Jun,2012	16	7
10.1371/journal.pgen.1002778	Jun,2012	1	26
10.1371/journal.pgen.1002777	Jun,2012	1	15
10.1371/journal.pgen.1002776	Jun,2012	1	3
10.1371/journal.pgen.1002771	Jun,2012	2	17
10.1371/journal.pgen.1002770	Jun,2012	3	10
10.1371/journal.pgen.1002769	Jun,2012	1	6
10.1371/journal.pgen.1002766	Jun,2012	4	14
10.1371/journal.pgen.1002765	Jun,2012	1	39
10.1371/journal.pgen.1002752	Jun,2012	16	36
10.1371/journal.pgen.1002734	Jun,2012	2	7
10.1371/journal.pgen.1002729	Jun,2012	6	5
10.1371/journal.pgen.1002763	Jun,2012	2	3
10.1371/journal.pgen.1002761	Jun,2012	4	4
10.1371/journal.pgen.1002760	Jun,2012	1	32
10.1371/journal.pgen.1002759	Jun,2012	7	9
10.1371/journal.pgen.1002755	Jun,2012	1	0
10.1371/journal.pgen.1002754	Jun,2012	2	20
10.1371/journal.pgen.1002749	Jun,2012	1	16
10.1371/journal.pgen.1002747	Jun,2012	1	28
10.1371/journal.pgen.1002736	Jun,2012	1	16
10.1371/journal.pgen.1002733	Jun,2012	3	14
10.1371/journal.pgen.1002441	Jun,2012	28	27
10.1371/journal.pgen.1002762	Jun,2012	2	13
10.1371/journal.pgen.1002753	Jun,2012	1	22
10.1371/journal.pgen.1002751	Jun,2012	3	29
10.1371/journal.pgen.1002740	Jun,2012	5	23
10.1371/journal.pgen.1002738	Jun,2012	2	14
10.1371/journal.pgen.1002732	Jun,2012	2	16
10.1371/journal.pgen.1002707	Jun,2012	2	28
10.1371/journal.pgen.1002699	Jun,2012	3	11
10.1371/journal.pgen.1002689	Jun,2012	22	19
10.1371/journal.pgen.1002666	Jun,2012	2	8
10.1371/journal.pgen.1002746	May,2012	20	13
10.1371/journal.pgen.1002744	May,2012	5	12
10.1371/journal.pgen.1002742	May,2012	1	14
10.1371/journal.pgen.1002741	May,2012	5	38
10.1371/journal.pgen.1002739	May,2012	2	7
10.1371/journal.pgen.1002735	May,2012	2	6
10.1371/journal.pgen.1002724	May,2012	2	4
10.1371/journal.pgen.1002730	May,2012	1	20
10.1371/journal.pgen.1002727	May,2012	2	7
10.1371/journal.pgen.1002723	May,2012	2	30
10.1371/journal.pgen.1002722	May,2012	1	4
10.1371/journal.pgen.1002721	May,2012	1	4
10.1371/journal.pgen.1002720	May,2012	6	13
10.1371/journal.pgen.1002714	May,2012	10	21
10.1371/journal.pgen.1002713	May,2012	2	10
10.1371/journal.pgen.1002698	May,2012	5	12
10.1371/journal.pgen.1002697	May,2012	40	8
10.1371/journal.pgen.1002650	May,2012	3	17
10.1371/journal.pgen.1002728	May,2012	1	13
10.1371/journal.pgen.1002726	May,2012	1	3
10.1371/journal.pgen.1002725	May,2012	1	2
10.1371/journal.pgen.1002719	May,2012	8	24
10.1371/journal.pgen.1002717	May,2012	1	49
10.1371/journal.pgen.1002716	May,2012	1	8
10.1371/journal.pgen.1002708	May,2012	2	28
10.1371/journal.pgen.1002696	May,2012	3	22
10.1371/journal.pgen.1002692	May,2012	19	19
10.1371/journal.pgen.1002663	May,2012	2	5
10.1371/journal.pgen.1002643	May,2012	2	11
10.1371/journal.pgen.1002712	May,2012	2	11
10.1371/journal.pgen.1002711	May,2012	1	9
10.1371/journal.pgen.1002710	May,2012	3	9
10.1371/journal.pgen.1002709	May,2012	15	26
10.1371/journal.pgen.1002706	May,2012	3	9
10.1371/journal.pgen.1002705	May,2012	1	12
10.1371/journal.pgen.1002704	May,2012	2	16
10.1371/journal.pgen.1002703	May,2012	49	38
10.1371/journal.pgen.1002700	May,2012	3	1
10.1371/journal.pgen.1002695	May,2012	1	45
10.1371/journal.pgen.1002694	May,2012	1	16
10.1371/journal.pgen.1002691	May,2012	15	15
10.1371/journal.pgen.1002690	May,2012	1	12
10.1371/journal.pgen.1002687	May,2012	2	3
10.1371/journal.pgen.1002677	May,2012	2	21
10.1371/journal.pgen.1002674	May,2012	1	5
10.1371/journal.pgen.1002667	May,2012	14	24
10.1371/journal.pgen.1002651	May,2012	18	30
10.1371/journal.pgen.1002693	May,2012	1	14
10.1371/journal.pgen.1002688	May,2012	1	8
10.1371/journal.pgen.1002685	May,2012	5	41
10.1371/journal.pgen.1002681	May,2012	1	10
10.1371/journal.pgen.1002680	May,2012	2	12
10.1371/journal.pgen.1002676	May,2012	2	5
10.1371/journal.pgen.1002673	May,2012	7	23
10.1371/journal.pgen.1002669	May,2012	1	14
10.1371/journal.pgen.1002668	May,2012	4	7
10.1371/journal.pgen.1002658	May,2012	1	19
10.1371/journal.pgen.1002647	May,2012	1	14
10.1371/journal.pgen.1002611	May,2012	2	36
10.1371/journal.pgen.1002686	Apr,2012	0	11
10.1371/journal.pgen.1002684	Apr,2012	2	16
10.1371/journal.pgen.1002683	Apr,2012	1	14
10.1371/journal.pgen.1002682	Apr,2012	4	7
10.1371/journal.pgen.1002679	Apr,2012	0	12
10.1371/journal.pgen.1002678	Apr,2012	0	6
10.1371/journal.pgen.1002675	Apr,2012	0	11
10.1371/journal.pgen.1002670	Apr,2012	2	6
10.1371/journal.pgen.1002665	Apr,2012	1	7
10.1371/journal.pgen.1002654	Apr,2012	21	44
10.1371/journal.pgen.1002646	Apr,2012	0	15
10.1371/journal.pgen.1002641	Apr,2012	29	24
10.1371/journal.pgen.1002672	Apr,2012	2	17
10.1371/journal.pgen.1002671	Apr,2012	1	4
10.1371/journal.pgen.1002664	Apr,2012	1	7
10.1371/journal.pgen.1002662	Apr,2012	13	19
10.1371/journal.pgen.1002661	Apr,2012	1	7
10.1371/journal.pgen.1002660	Apr,2012	5	23
10.1371/journal.pgen.1002659	Apr,2012	1	15
10.1371/journal.pgen.1002648	Apr,2012	1	1
10.1371/journal.pgen.1002639	Apr,2012	6	122
10.1371/journal.pgen.1002636	Apr,2012	2	12
10.1371/journal.pgen.1002634	Apr,2012	2	10
10.1371/journal.pgen.1002629	Apr,2012	28	113
10.1371/journal.pgen.1002617	Apr,2012	1	19
10.1371/journal.pgen.1002616	Apr,2012	2	26
10.1371/journal.pgen.1002657	Apr,2012	92	22
10.1371/journal.pgen.1002656	Apr,2012	3	18
10.1371/journal.pgen.1002653	Apr,2012	5	17
10.1371/journal.pgen.1002652	Apr,2012	2	8
10.1371/journal.pgen.1002649	Apr,2012	1	21
10.1371/journal.pgen.1002645	Apr,2012	0	12
10.1371/journal.pgen.1002642	Apr,2012	0	0
10.1371/journal.pgen.1002640	Apr,2012	9	15
10.1371/journal.pgen.1002638	Apr,2012	2	4
10.1371/journal.pgen.1002635	Apr,2012	5	48
10.1371/journal.pgen.1002627	Apr,2012	1	24
10.1371/journal.pgen.1002626	Apr,2012	1	20
10.1371/journal.pgen.1002621	Apr,2012	20	31
10.1371/journal.pgen.1002605	Apr,2012	10	30
10.1371/journal.pgen.1002631	Apr,2012	1	10
10.1371/journal.pgen.1002630	Apr,2012	1	8
10.1371/journal.pgen.1002625	Apr,2012	6	16
10.1371/journal.pgen.1002624	Apr,2012	5	6
10.1371/journal.pgen.1002622	Apr,2012	2	16
10.1371/journal.pgen.1002618	Apr,2012	0	0
10.1371/journal.pgen.1002613	Apr,2012	1	10
10.1371/journal.pgen.1002569	Apr,2012	1	8
10.1371/journal.pgen.1002637	Mar,2012	2	34
10.1371/journal.pgen.1002633	Mar,2012	0	3
10.1371/journal.pgen.1002632	Mar,2012	1	8
10.1371/journal.pgen.1002628	Mar,2012	108	10
10.1371/journal.pgen.1002620	Mar,2012	1	6
10.1371/journal.pgen.1002619	Mar,2012	11	6
10.1371/journal.pgen.1002614	Mar,2012	3	6
10.1371/journal.pgen.1002612	Mar,2012	0	21
10.1371/journal.pgen.1002610	Mar,2012	2	16
10.1371/journal.pgen.1002609	Mar,2012	0	10
10.1371/journal.pgen.1002608	Mar,2012	0	10
10.1371/journal.pgen.1002607	Mar,2012	2	72
10.1371/journal.pgen.1002606	Mar,2012	0	16
10.1371/journal.pgen.1002604	Mar,2012	2	22
10.1371/journal.pgen.1002603	Mar,2012	6	65
10.1371/journal.pgen.1002602	Mar,2012	0	2
10.1371/journal.pgen.1002600	Mar,2012	28	75
10.1371/journal.pgen.1002596	Mar,2012	2	16
10.1371/journal.pgen.1002594	Mar,2012	4	43
10.1371/journal.pgen.1002593	Mar,2012	1	21
10.1371/journal.pgen.1002585	Mar,2012	0	5
10.1371/journal.pgen.1002584	Mar,2012	11	37
10.1371/journal.pgen.1002566	Mar,2012	0	14
10.1371/journal.pgen.1002538	Mar,2012	1	8
10.1371/journal.pgen.1002530	Mar,2012	1	12
10.1371/journal.pgen.1002615	Mar,2012	1	21
10.1371/journal.pgen.1002599	Mar,2012	3	23
10.1371/journal.pgen.1002598	Mar,2012	1	7
10.1371/journal.pgen.1002597	Mar,2012	1	14
10.1371/journal.pgen.1002592	Mar,2012	22	30
10.1371/journal.pgen.1002588	Mar,2012	1	13
10.1371/journal.pgen.1002578	Mar,2012	9	15
10.1371/journal.pgen.1002577	Mar,2012	0	9
10.1371/journal.pgen.1002561	Mar,2012	1	19
10.1371/journal.pgen.1002550	Mar,2012	2	19
10.1371/journal.pgen.1002512	Mar,2012	1	21
10.1371/journal.pgen.1002495	Mar,2012	1	12
10.1371/journal.pgen.1002590	Mar,2012	1	11
10.1371/journal.pgen.1002589	Mar,2012	2	18
10.1371/journal.pgen.1002587	Mar,2012	2	34
10.1371/journal.pgen.1002583	Mar,2012	1	9
10.1371/journal.pgen.1002582	Mar,2012	2	9
10.1371/journal.pgen.1002581	Mar,2012	1	11
10.1371/journal.pgen.1002580	Mar,2012	4	5
10.1371/journal.pgen.1002579	Mar,2012	4	5
10.1371/journal.pgen.1002576	Mar,2012	1	16
10.1371/journal.pgen.1002575	Mar,2012	2	37
10.1371/journal.pgen.1002573	Mar,2012	1	18
10.1371/journal.pgen.1002572	Mar,2012	1	4
10.1371/journal.pgen.1002571	Mar,2012	1	21
10.1371/journal.pgen.1002570	Mar,2012	2	20
10.1371/journal.pgen.1002568	Mar,2012	1	6
10.1371/journal.pgen.1002567	Mar,2012	1	3
10.1371/journal.pgen.1002564	Mar,2012	1	5
10.1371/journal.pgen.1002563	Mar,2012	1	7
10.1371/journal.pgen.1002562	Mar,2012	3	18
10.1371/journal.pgen.1002553	Mar,2012	2	5
10.1371/journal.pgen.1002548	Mar,2012	18	117
10.1371/journal.pgen.1002543	Mar,2012	4	31
10.1371/journal.pgen.1002586	Mar,2012	2	7
10.1371/journal.pgen.1002574	Mar,2012	3	14
10.1371/journal.pgen.1002565	Mar,2012	1	17
10.1371/journal.pgen.1002560	Mar,2012	1	10
10.1371/journal.pgen.1002559	Mar,2012	17	26
10.1371/journal.pgen.1002556	Mar,2012	9	34
10.1371/journal.pgen.1002554	Mar,2012	11	38
10.1371/journal.pgen.1002552	Mar,2012	3	54
10.1371/journal.pgen.1002551	Mar,2012	3	21
10.1371/journal.pgen.1002542	Mar,2012	1	12
10.1371/journal.pgen.1002536	Mar,2012	2	6
10.1371/journal.pgen.1002531	Mar,2012	1	12
10.1371/journal.pgen.1002529	Mar,2012	12	6
10.1371/journal.pgen.1002520	Mar,2012	1	34
10.1371/journal.pgen.1002491	Mar,2012	2	23
10.1371/journal.pgen.1002486	Mar,2012	2	20
10.1371/journal.pgen.1002558	Mar,2012	4	8
10.1371/journal.pgen.1002557	Mar,2012	1	6
10.1371/journal.pgen.1002555	Mar,2012	3	13
10.1371/journal.pgen.1002549	Mar,2012	4	20
10.1371/journal.pgen.1002547	Mar,2012	1	19
10.1371/journal.pgen.1002541	Mar,2012	4	5
10.1371/journal.pgen.1002541	Mar,2012	2	7
10.1371/journal.pgen.1002540	Mar,2012	9	9
10.1371/journal.pgen.1002539	Mar,2012	1	5
10.1371/journal.pgen.1002537	Mar,2012	3	68
10.1371/journal.pgen.1002516	Mar,2012	1	9
10.1371/journal.pgen.1002504	Mar,2012	28	19
10.1371/journal.pgen.1002498	Mar,2012	1	13
10.1371/journal.pgen.1002494	Mar,2012	3	29
10.1371/journal.pgen.1002532	Feb,2012	3	40
10.1371/journal.pgen.1002527	Feb,2012	1	12
10.1371/journal.pgen.1002524	Feb,2012	1	15
10.1371/journal.pgen.1002523	Feb,2012	2	10
10.1371/journal.pgen.1002522	Feb,2012	11	26
10.1371/journal.pgen.1002513	Feb,2012	1	9
10.1371/journal.pgen.1002505	Feb,2012	1	19
10.1371/journal.pgen.1002503	Feb,2012	1	13
10.1371/journal.pgen.1002501	Feb,2012	2	11
10.1371/journal.pgen.1002500	Feb,2012	1	21
10.1371/journal.pgen.1002481	Feb,2012	5	27
10.1371/journal.pgen.1002477	Feb,2012	4	19
10.1371/journal.pgen.1002534	Feb,2012	1	5
10.1371/journal.pgen.1002533	Feb,2012	1	18
10.1371/journal.pgen.1002528	Feb,2012	1	8
10.1371/journal.pgen.1002519	Feb,2012	3	5
10.1371/journal.pgen.1002514	Feb,2012	13	11
10.1371/journal.pgen.1002509	Feb,2012	16	8
10.1371/journal.pgen.1002508	Feb,2012	1	6
10.1371/journal.pgen.1002502	Feb,2012	2	14
10.1371/journal.pgen.1002490	Feb,2012	2	33
10.1371/journal.pgen.1002420	Feb,2012	20	16
10.1371/journal.pgen.1002420	Feb,2012	2	13
10.1371/journal.pgen.1002526	Feb,2012	3	30
10.1371/journal.pgen.1002525	Feb,2012	0	13
10.1371/journal.pgen.1002521	Feb,2012	4	91
10.1371/journal.pgen.1002518	Feb,2012	2	10
10.1371/journal.pgen.1002517	Feb,2012	0	35
10.1371/journal.pgen.1002511	Feb,2012	1	12
10.1371/journal.pgen.1002511	Feb,2012	16	26
10.1371/journal.pgen.1002510	Feb,2012	1	20
10.1371/journal.pgen.1002506	Feb,2012	2	20
10.1371/journal.pgen.1002497	Feb,2012	3	15
10.1371/journal.pgen.1002485	Feb,2012	0	15
10.1371/journal.pgen.1002484	Feb,2012	0	4
10.1371/journal.pgen.1002474	Feb,2012	4	36
10.1371/journal.pgen.1002469	Feb,2012	22	9
10.1371/journal.pgen.1002463	Feb,2012	1	6
10.1371/journal.pgen.1002507	Feb,2012	0	22
10.1371/journal.pgen.1002499	Feb,2012	1	9
10.1371/journal.pgen.1002496	Feb,2012	4	45
10.1371/journal.pgen.1002493	Feb,2012	2	28
10.1371/journal.pgen.1002492	Feb,2012	0	6
10.1371/journal.pgen.1002488	Feb,2012	0	30
10.1371/journal.pgen.1002475	Feb,2012	1	6
10.1371/journal.pgen.1002489	Feb,2012	1	7
10.1371/journal.pgen.1002489	Jan,2012	3	14
10.1371/journal.pgen.1002487	Jan,2012	3	25
10.1371/journal.pgen.1002482	Jan,2012	1	4
10.1371/journal.pgen.1002480	Jan,2012	1	24
10.1371/journal.pgen.1002476	Jan,2012	1	13
10.1371/journal.pgen.1002473	Jan,2012	12	24
10.1371/journal.pgen.1002470	Jan,2012	0	2
10.1371/journal.pgen.1002467	Jan,2012	1	14
10.1371/journal.pgen.1002455	Jan,2012	2	27
10.1371/journal.pgen.1002453	Jan,2012	18	46
10.1371/journal.pgen.1002448	Jan,2012	2	27
10.1371/journal.pgen.1002478	Jan,2012	0	15
10.1371/journal.pgen.1002468	Jan,2012	0	8
10.1371/journal.pgen.1002465	Jan,2012	0	23
10.1371/journal.pgen.1002464	Jan,2012	1	3
10.1371/journal.pgen.1002461	Jan,2012	0	8
10.1371/journal.pgen.1002460	Jan,2012	0	18
10.1371/journal.pgen.1002459	Jan,2012	1	19
10.1371/journal.pgen.1002454	Jan,2012	2	34
10.1371/journal.pgen.1002443	Jan,2012	5	18
10.1371/journal.pgen.1002431	Jan,2012	2	53
10.1371/journal.pgen.1002472	Jan,2012	1	13
10.1371/journal.pgen.1002471	Jan,2012	1	12
10.1371/journal.pgen.1002462	Jan,2012	3	12
10.1371/journal.pgen.1002457	Jan,2012	0	13
10.1371/journal.pgen.1002452	Jan,2012	1	42
10.1371/journal.pgen.1002451	Jan,2012	1	34
10.1371/journal.pgen.1002450	Jan,2012	0	6
10.1371/journal.pgen.1002449	Jan,2012	1	6
10.1371/journal.pgen.1002446	Jan,2012	3	50
10.1371/journal.pgen.1002444	Jan,2012	2	12
10.1371/journal.pgen.1002435	Jan,2012	2	13
10.1371/journal.pgen.1002397	Jan,2012	36	44
10.1371/journal.pgen.1002456	Jan,2012	1	24
10.1371/journal.pgen.1002442	Jan,2012	0	10
10.1371/journal.pgen.1002440	Jan,2012	1	93
10.1371/journal.pgen.1002437	Jan,2012	0	14
10.1371/journal.pgen.1002433	Jan,2012	0	11
10.1371/journal.pgen.1002425	Jan,2012	2	16
10.1371/journal.pgen.1002419	Jan,2012	1	34

## Sheet: PLOS Pathogens
DOI	Publication Month	Altmetric Attention Scores	Web of Science citations
10.1371/journal.ppat.1003112	Dec,2012	1	11
10.1371/journal.ppat.1003103	Dec,2012	1	13
10.1371/journal.ppat.1003099	Dec,2012	9	13
10.1371/journal.ppat.1003095	Dec,2012	2	6
10.1371/journal.ppat.1003094	Dec,2012	4	9
10.1371/journal.ppat.1003092	Dec,2012	22	10
10.1371/journal.ppat.1003091	Dec,2012	3	3
10.1371/journal.ppat.1003087	Dec,2012	3	21
10.1371/journal.ppat.1003085	Dec,2012	1	12
10.1371/journal.ppat.1003083	Dec,2012	7	9
10.1371/journal.ppat.1003077	Dec,2012	14	8
10.1371/journal.ppat.1003073	Dec,2012	2	1
10.1371/journal.ppat.1003069	Dec,2012	0	10
10.1371/journal.ppat.1003055	Dec,2012	1	4
10.1371/journal.ppat.1003097	Dec,2012	11	11
10.1371/journal.ppat.1003093	Dec,2012	2	14
10.1371/journal.ppat.1003086	Dec,2012	0	7
10.1371/journal.ppat.1003081	Dec,2012	25	13
10.1371/journal.ppat.1003063	Dec,2012	12	5
10.1371/journal.ppat.1003035	Dec,2012	29	6
10.1371/journal.ppat.1003084	Dec,2012	1	3
10.1371/journal.ppat.1003082	Dec,2012	1	15
10.1371/journal.ppat.1003076	Dec,2012	24	16
10.1371/journal.ppat.1003065	Dec,2012	77	21
10.1371/journal.ppat.1003062	Dec,2012	10	8
10.1371/journal.ppat.1003061	Dec,2012	4	13
10.1371/journal.ppat.1003060	Dec,2012	0	0
10.1371/journal.ppat.1002970	Dec,2012	7	5
10.1371/journal.ppat.1003078	Dec,2012	2	11
10.1371/journal.ppat.1003075	Dec,2012	1	11
10.1371/journal.ppat.1003072	Dec,2012	4	20
10.1371/journal.ppat.1003071	Dec,2012	25	11
10.1371/journal.ppat.1003070	Dec,2012	22	10
10.1371/journal.ppat.1003068	Dec,2012	10	28
10.1371/journal.ppat.1003067	Dec,2012	3	20
10.1371/journal.ppat.1003056	Dec,2012	2	71
10.1371/journal.ppat.1003054	Dec,2012	3	3
10.1371/journal.ppat.1003051	Dec,2012	78	24
10.1371/journal.ppat.1003037	Dec,2012	23	60
10.1371/journal.ppat.1003066	Dec,2012	5	18
10.1371/journal.ppat.1003059	Nov,2012	3	31
10.1371/journal.ppat.1003058	Nov,2012	26	16
10.1371/journal.ppat.1003052	Nov,2012	1	8
10.1371/journal.ppat.1003049	Nov,2012	2	19
10.1371/journal.ppat.1003048	Nov,2012	1	15
10.1371/journal.ppat.1003047	Nov,2012	1	28
10.1371/journal.ppat.1003046	Nov,2012	8	23
10.1371/journal.ppat.1003044	Nov,2012	1	2
10.1371/journal.ppat.1003043	Nov,2012	2	6
10.1371/journal.ppat.1003042	Nov,2012	0	5
10.1371/journal.ppat.1003041	Nov,2012	1	23
10.1371/journal.ppat.1003039	Nov,2012	1	35
10.1371/journal.ppat.1003038	Nov,2012	2	7
10.1371/journal.ppat.1003036	Nov,2012	1	1
10.1371/journal.ppat.1003033	Nov,2012	1	5
10.1371/journal.ppat.1003016	Nov,2012	1	22
10.1371/journal.ppat.1003008	Nov,2012	53	16
10.1371/journal.ppat.1003004	Nov,2012	0	10
10.1371/journal.ppat.1002990	Nov,2012	3	12
10.1371/journal.ppat.1003040	Nov,2012	4	6
10.1371/journal.ppat.1003032	Nov,2012	3	13
10.1371/journal.ppat.1003031	Nov,2012	0	13
10.1371/journal.ppat.1003030	Nov,2012	5	17
10.1371/journal.ppat.1003029	Nov,2012	2	13
10.1371/journal.ppat.1003024	Nov,2012	1	7
10.1371/journal.ppat.1003023	Nov,2012	20	11
10.1371/journal.ppat.1003017	Nov,2012	4	18
10.1371/journal.ppat.1003015	Nov,2012	2	9
10.1371/journal.ppat.1003012	Nov,2012	0	10
10.1371/journal.ppat.1003000	Nov,2012	56	16
10.1371/journal.ppat.1002983	Nov,2012	4	6
10.1371/journal.ppat.1003021	Nov,2012	2	18
10.1371/journal.ppat.1003020	Nov,2012	9	13
10.1371/journal.ppat.1003014	Nov,2012	1	20
10.1371/journal.ppat.1003006	Nov,2012	4	12
10.1371/journal.ppat.1003002	Nov,2012	12	13
10.1371/journal.ppat.1002997	Nov,2012	0	9
10.1371/journal.ppat.1002993	Nov,2012	3	19
10.1371/journal.ppat.1002992	Nov,2012	2	27
10.1371/journal.ppat.1002991	Nov,2012	10	26
10.1371/journal.ppat.1002989	Nov,2012	2	9
10.1371/journal.ppat.1002984	Nov,2012	1	17
10.1371/journal.ppat.1002977	Nov,2012	4	9
10.1371/journal.ppat.1003013	Nov,2012	1	13
10.1371/journal.ppat.1003010	Nov,2012	1	13
10.1371/journal.ppat.1003009	Nov,2012	3	9
10.1371/journal.ppat.1003005	Nov,2012	11	9
10.1371/journal.ppat.1003003	Nov,2012	15	21
10.1371/journal.ppat.1002998	Nov,2012	1	42
10.1371/journal.ppat.1002988	Nov,2012	2	17
10.1371/journal.ppat.1002986	Nov,2012	1	8
10.1371/journal.ppat.1002985	Nov,2012	15	15
10.1371/journal.ppat.1002968	Nov,2012	1	3
10.1371/journal.ppat.1002956	Nov,2012	4	3
10.1371/journal.ppat.1002999	Oct,2012	2	3
10.1371/journal.ppat.1002996	Oct,2012	3	8
10.1371/journal.ppat.1002995	Oct,2012	133	96
10.1371/journal.ppat.1002987	Oct,2012	0	18
10.1371/journal.ppat.1002982	Oct,2012	3	27
10.1371/journal.ppat.1002981	Oct,2012	2	13
10.1371/journal.ppat.1002979	Oct,2012	11	18
10.1371/journal.ppat.1002978	Oct,2012	3	6
10.1371/journal.ppat.1002976	Oct,2012	0	10
10.1371/journal.ppat.1002974	Oct,2012	0	9
10.1371/journal.ppat.1002980	Oct,2012	2	11
10.1371/journal.ppat.1002975	Oct,2012	1	8
10.1371/journal.ppat.1002972	Oct,2012	0	9
10.1371/journal.ppat.1002966	Oct,2012	13	15
10.1371/journal.ppat.1002965	Oct,2012	1	6
10.1371/journal.ppat.1002964	Oct,2012	5	9
10.1371/journal.ppat.1002949	Oct,2012	0	9
10.1371/journal.ppat.1002939	Oct,2012	3	6
10.1371/journal.ppat.1002971	Oct,2012	15	5
10.1371/journal.ppat.1002967	Oct,2012	0	11
10.1371/journal.ppat.1002963	Oct,2012	1	16
10.1371/journal.ppat.1002959	Oct,2012	1	8
10.1371/journal.ppat.1002957	Oct,2012	2	7
10.1371/journal.ppat.1002953	Oct,2012	7	12
10.1371/journal.ppat.1002942	Oct,2012	9	8
10.1371/journal.ppat.1002969	Oct,2012	6	9
10.1371/journal.ppat.1002962	Oct,2012	0	4
10.1371/journal.ppat.1002961	Oct,2012	4	8
10.1371/journal.ppat.1002960	Oct,2012	14	7
10.1371/journal.ppat.1002958	Oct,2012	3	4
10.1371/journal.ppat.1002954	Oct,2012	5	21
10.1371/journal.ppat.1002951	Oct,2012	5	14
10.1371/journal.ppat.1002950	Oct,2012	17	18
10.1371/journal.ppat.1002947	Oct,2012	2	18
10.1371/journal.ppat.1002940	Oct,2012	41	44
10.1371/journal.ppat.1002936	Oct,2012	0	15
10.1371/journal.ppat.1002934	Oct,2012	4	44
10.1371/journal.ppat.1002930	Oct,2012	1	23
10.1371/journal.ppat.1002877	Oct,2012	33	26
10.1371/journal.ppat.1002851	Oct,2012	6	11
10.1371/journal.ppat.1002952	Sep,2012	0	22
10.1371/journal.ppat.1002946	Sep,2012	2	42
10.1371/journal.ppat.1002945	Sep,2012	3	36
10.1371/journal.ppat.1002944	Sep,2012	2	19
10.1371/journal.ppat.1002941	Sep,2012	0	20
10.1371/journal.ppat.1002938	Sep,2012	0	17
10.1371/journal.ppat.1002931	Sep,2012	0	36
10.1371/journal.ppat.1002929	Sep,2012	0	11
10.1371/journal.ppat.1002927	Sep,2012	1	12
10.1371/journal.ppat.1002924	Sep,2012	109	36
10.1371/journal.ppat.1002889	Sep,2012	5	13
10.1371/journal.ppat.1002948	Sep,2012	13	12
10.1371/journal.ppat.1002937	Sep,2012	2	17
10.1371/journal.ppat.1002935	Sep,2012	0	7
10.1371/journal.ppat.1002928	Sep,2012	2	6
10.1371/journal.ppat.1002925	Sep,2012	9	21
10.1371/journal.ppat.1002922	Sep,2012	3	7
10.1371/journal.ppat.1002919	Sep,2012	0	13
10.1371/journal.ppat.1002918	Sep,2012	4	10
10.1371/journal.ppat.1002914	Sep,2012	1	13
10.1371/journal.ppat.1002923	Sep,2012	1	19
10.1371/journal.ppat.1002920	Sep,2012	0	16
10.1371/journal.ppat.1002917	Sep,2012	8	14
10.1371/journal.ppat.1002916	Sep,2012	4	12
10.1371/journal.ppat.1002915	Sep,2012	0	6
10.1371/journal.ppat.1002912	Sep,2012	8	14
10.1371/journal.ppat.1002910	Sep,2012	0	11
10.1371/journal.ppat.1002905	Sep,2012	0	10
10.1371/journal.ppat.1002897	Sep,2012	10	17
10.1371/journal.ppat.1002913	Sep,2012	1	13
10.1371/journal.ppat.1002911	Sep,2012	1	16
10.1371/journal.ppat.1002909	Sep,2012	3	46
10.1371/journal.ppat.1002908	Sep,2012	1	16
10.1371/journal.ppat.1002906	Sep,2012	0	4
10.1371/journal.ppat.1002904	Sep,2012	0	8
10.1371/journal.ppat.1002902	Sep,2012	2	11
10.1371/journal.ppat.1002891	Sep,2012	3	13
10.1371/journal.ppat.1002901	Aug,2012	1	3
10.1371/journal.ppat.1002900	Aug,2012	6	12
10.1371/journal.ppat.1002899	Aug,2012	1	26
10.1371/journal.ppat.1002898	Aug,2012	2	11
10.1371/journal.ppat.1002896	Aug,2012	0	37
10.1371/journal.ppat.1002895	Aug,2012	3	24
10.1371/journal.ppat.1002885	Aug,2012	16	19
10.1371/journal.ppat.1002879	Aug,2012	0	1
10.1371/journal.ppat.1002890	Aug,2012	2	33
10.1371/journal.ppat.1002888	Aug,2012	3	2
10.1371/journal.ppat.1002886	Aug,2012	1	10
10.1371/journal.ppat.1002884	Aug,2012	1	39
10.1371/journal.ppat.1002883	Aug,2012	0	13
10.1371/journal.ppat.1002882	Aug,2012	10	21
10.1371/journal.ppat.1002881	Aug,2012	13	25
10.1371/journal.ppat.1002880	Aug,2012	14	19
10.1371/journal.ppat.1002876	Aug,2012	0	4
10.1371/journal.ppat.1002875	Aug,2012	7	11
10.1371/journal.ppat.1002854	Aug,2012	2	4
10.1371/journal.ppat.1002873	Aug,2012	1	12
10.1371/journal.ppat.1002872	Aug,2012	2	17
10.1371/journal.ppat.1002866	Aug,2012	0	16
10.1371/journal.ppat.1002865	Aug,2012	2	23
10.1371/journal.ppat.1002863	Aug,2012	1	14
10.1371/journal.ppat.1002860	Aug,2012	1	17
10.1371/journal.ppat.1002850	Aug,2012	3	21
10.1371/journal.ppat.1002849	Aug,2012	16	24
10.1371/journal.ppat.1002845	Aug,2012	0	17
10.1371/journal.ppat.1002841	Aug,2012	1	11
10.1371/journal.ppat.1002840	Aug,2012	2	28
10.1371/journal.ppat.1002871	Aug,2012	1	13
10.1371/journal.ppat.1002868	Aug,2012	0	14
10.1371/journal.ppat.1002867	Aug,2012	1	0
10.1371/journal.ppat.1002864	Aug,2012	1	8
10.1371/journal.ppat.1002862	Aug,2012	0	14
10.1371/journal.ppat.1002858	Aug,2012	0	4
10.1371/journal.ppat.1002857	Aug,2012	1	22
10.1371/journal.ppat.1002856	Aug,2012	0	7
10.1371/journal.ppat.1002855	Aug,2012	0	4
10.1371/journal.ppat.1002853	Aug,2012	0	7
10.1371/journal.ppat.1002852	Aug,2012	1	9
10.1371/journal.ppat.1002809	Aug,2012	3	5
10.1371/journal.ppat.1002861	Aug,2012	4	12
10.1371/journal.ppat.1002859	Aug,2012	1	16
10.1371/journal.ppat.1002848	Aug,2012	0	30
10.1371/journal.ppat.1002847	Aug,2012	15	13
10.1371/journal.ppat.1002846	Aug,2012	0	16
10.1371/journal.ppat.1002844	Aug,2012	2	13
10.1371/journal.ppat.1002843	Aug,2012	2	12
10.1371/journal.ppat.1002842	Aug,2012	5	30
10.1371/journal.ppat.1002839	Aug,2012	0	14
10.1371/journal.ppat.1002837	Aug,2012	2	15
10.1371/journal.ppat.1002836	Aug,2012	40	45
10.1371/journal.ppat.1002835	Aug,2012	1	14
10.1371/journal.ppat.1002834	Aug,2012	4	11
10.1371/journal.ppat.1002831	Aug,2012	13	21
10.1371/journal.ppat.1002830	Aug,2012	1	26
10.1371/journal.ppat.1002828	Aug,2012	0	13
10.1371/journal.ppat.1002833	Jul,2012	0	9
10.1371/journal.ppat.1002832	Jul,2012	0	33
10.1371/journal.ppat.1002829	Jul,2012	0	28
10.1371/journal.ppat.1002827	Jul,2012	1	15
10.1371/journal.ppat.1002826	Jul,2012	1	11
10.1371/journal.ppat.1002825	Jul,2012	22	24
10.1371/journal.ppat.1002822	Jul,2012	0	2
10.1371/journal.ppat.1002820	Jul,2012	0	13
10.1371/journal.ppat.1002818	Jul,2012	3	24
10.1371/journal.ppat.1002817	Jul,2012	0	11
10.1371/journal.ppat.1002816	Jul,2012	5	9
10.1371/journal.ppat.1002815	Jul,2012	0	14
10.1371/journal.ppat.1002813	Jul,2012	0	20
10.1371/journal.ppat.1002811	Jul,2012	0	18
10.1371/journal.ppat.1002810	Jul,2012	1	14
10.1371/journal.ppat.1002738	Jul,2012	0	19
10.1371/journal.ppat.1002725	Jul,2012	9	14
10.1371/journal.ppat.1002819	Jul,2012	1	5
10.1371/journal.ppat.1002814	Jul,2012	2	9
10.1371/journal.ppat.1002812	Jul,2012	1	17
10.1371/journal.ppat.1002806	Jul,2012	0	16
10.1371/journal.ppat.1002803	Jul,2012	2	13
10.1371/journal.ppat.1002802	Jul,2012	17	13
10.1371/journal.ppat.1002791	Jul,2012	3	12
10.1371/journal.ppat.1002771	Jul,2012	8	21
10.1371/journal.ppat.1002807	Jul,2012	0	22
10.1371/journal.ppat.1002805	Jul,2012	1	5
10.1371/journal.ppat.1002800	Jul,2012	2	32
10.1371/journal.ppat.1002799	Jul,2012	1	4
10.1371/journal.ppat.1002797	Jul,2012	4	69
10.1371/journal.ppat.1002795	Jul,2012	1	15
10.1371/journal.ppat.1002792	Jul,2012	5	0
10.1371/journal.ppat.1002788	Jul,2012	19	31
10.1371/journal.ppat.1002781	Jul,2012	3	16
10.1371/journal.ppat.1002628	Jul,2012	2	11
10.1371/journal.ppat.1002798	Jul,2012	0	2
10.1371/journal.ppat.1002796	Jul,2012	4	10
10.1371/journal.ppat.1002793	Jul,2012	3	27
10.1371/journal.ppat.1002789	Jul,2012	1	9
10.1371/journal.ppat.1002787	Jul,2012	3	12
10.1371/journal.ppat.1002783	Jul,2012	1	12
10.1371/journal.ppat.1002747	Jul,2012	4	10
10.1371/journal.ppat.1002790	Jun,2012	21	28
10.1371/journal.ppat.1002784	Jun,2012	1	47
10.1371/journal.ppat.1002780	Jun,2012	5	30
10.1371/journal.ppat.1002777	Jun,2012	3	29
10.1371/journal.ppat.1002773	Jun,2012	3	5
10.1371/journal.ppat.1002767	Jun,2012	11	18
10.1371/journal.ppat.1002766	Jun,2012	1	3
10.1371/journal.ppat.1002761	Jun,2012	0	16
10.1371/journal.ppat.1002753	Jun,2012	2	2
10.1371/journal.ppat.1002786	Jun,2012	3	29
10.1371/journal.ppat.1002782	Jun,2012	11	21
10.1371/journal.ppat.1002776	Jun,2012	19	61
10.1371/journal.ppat.1002774	Jun,2012	22	15
10.1371/journal.ppat.1002769	Jun,2012	3	40
10.1371/journal.ppat.1002765	Jun,2012	2	19
10.1371/journal.ppat.1002759	Jun,2012	0	4
10.1371/journal.ppat.1002755	Jun,2012	9	25
10.1371/journal.ppat.1002778	Jun,2012	2	22
10.1371/journal.ppat.1002770	Jun,2012	1	6
10.1371/journal.ppat.1002768	Jun,2012	1	7
10.1371/journal.ppat.1002764	Jun,2012	0	5
10.1371/journal.ppat.1002763	Jun,2012	0	10
10.1371/journal.ppat.1002760	Jun,2012	4	17
10.1371/journal.ppat.1002756	Jun,2012	1	8
10.1371/journal.ppat.1002754	Jun,2012	12	20
10.1371/journal.ppat.1002751	Jun,2012	0	7
10.1371/journal.ppat.1002745	Jun,2012	2	18
10.1371/journal.ppat.1002743	Jun,2012	2	29
10.1371/journal.ppat.1002739	Jun,2012	20	38
10.1371/journal.ppat.1002736	Jun,2012	2	16
10.1371/journal.ppat.1002735	Jun,2012	20	39
10.1371/journal.ppat.1002732	Jun,2012	73	19
10.1371/journal.ppat.1002762	Jun,2012	1	18
10.1371/journal.ppat.1002758	Jun,2012	3	33
10.1371/journal.ppat.1002752	Jun,2012	2	28
10.1371/journal.ppat.1002750	Jun,2012	1	4
10.1371/journal.ppat.1002749	Jun,2012	0	7
10.1371/journal.ppat.1002748	Jun,2012	0	7
10.1371/journal.ppat.1002746	Jun,2012	1	9
10.1371/journal.ppat.1002744	Jun,2012	3	42
10.1371/journal.ppat.1002740	Jun,2012	1	9
10.1371/journal.ppat.1002737	Jun,2012	10	30
10.1371/journal.ppat.1002733	Jun,2012	0	18
10.1371/journal.ppat.1002728	Jun,2012	0	6
10.1371/journal.ppat.1002727	Jun,2012	2	15
10.1371/journal.ppat.1002723	Jun,2012	0	6
10.1371/journal.ppat.1002742	May,2012	23	57
10.1371/journal.ppat.1002734	May,2012	0	12
10.1371/journal.ppat.1002731	May,2012	6	20
10.1371/journal.ppat.1002730	May,2012	5	15
10.1371/journal.ppat.1002724	May,2012	1	16
10.1371/journal.ppat.1002721	May,2012	4	39
10.1371/journal.ppat.1002714	May,2012	3	41
10.1371/journal.ppat.1002686	May,2012	9	44
10.1371/journal.ppat.1002726	May,2012	1	13
10.1371/journal.ppat.1002722	May,2012	1	13
10.1371/journal.ppat.1002719	May,2012	1	5
10.1371/journal.ppat.1002717	May,2012	2	14
10.1371/journal.ppat.1002696	May,2012	0	14
10.1371/journal.ppat.1002682	May,2012	3	5
10.1371/journal.ppat.1002678	May,2012	5	9
10.1371/journal.ppat.1002664	May,2012	2	6
10.1371/journal.ppat.1002720	May,2012	28	24
10.1371/journal.ppat.1002718	May,2012	13	19
10.1371/journal.ppat.1002716	May,2012	12	17
10.1371/journal.ppat.1002715	May,2012	1	12
10.1371/journal.ppat.1002713	May,2012	11	28
10.1371/journal.ppat.1002712	May,2012	1	53
10.1371/journal.ppat.1002710	May,2012	3	12
10.1371/journal.ppat.1002708	May,2012	1	14
10.1371/journal.ppat.1002707	May,2012	3	8
10.1371/journal.ppat.1002706	May,2012	2	13
10.1371/journal.ppat.1002705	May,2012	3	58
10.1371/journal.ppat.1002704	May,2012	2	17
10.1371/journal.ppat.1002703	May,2012	2	5
10.1371/journal.ppat.1002702	May,2012	1	17
10.1371/journal.ppat.1002699	May,2012	1	15
10.1371/journal.ppat.1002695	May,2012	0	15
10.1371/journal.ppat.1002692	May,2012	0	3
10.1371/journal.ppat.1002672	May,2012	2	8
10.1371/journal.ppat.1002711	May,2012	10	16
10.1371/journal.ppat.1002709	May,2012	1	9
10.1371/journal.ppat.1002698	May,2012	0	35
10.1371/journal.ppat.1002697	May,2012	2	16
10.1371/journal.ppat.1002694	May,2012	0	9
10.1371/journal.ppat.1002693	May,2012	22	37
10.1371/journal.ppat.1002691	May,2012	1	23
10.1371/journal.ppat.1002690	May,2012	0	6
10.1371/journal.ppat.1002689	May,2012	18	60
10.1371/journal.ppat.1002688	May,2012	0	13
10.1371/journal.ppat.1002684	May,2012	3	34
10.1371/journal.ppat.1002683	May,2012	0	10
10.1371/journal.ppat.1002680	May,2012	0	32
10.1371/journal.ppat.1002679	May,2012	2	8
10.1371/journal.ppat.1002675	May,2012	1	18
10.1371/journal.ppat.1002685	May,2012	6	17
10.1371/journal.ppat.1002674	May,2012	2	8
10.1371/journal.ppat.1002670	May,2012	2	30
10.1371/journal.ppat.1002667	May,2012	3	7
10.1371/journal.ppat.1002666	May,2012	6	12
10.1371/journal.ppat.1002677	Apr,2012	3	9
10.1371/journal.ppat.1002673	Apr,2012	3	13
10.1371/journal.ppat.1002671	Apr,2012	2	4
10.1371/journal.ppat.1002668	Apr,2012	4	16
10.1371/journal.ppat.1002658	Apr,2012	2	17
10.1371/journal.ppat.1002665	Apr,2012	4	18
10.1371/journal.ppat.1002663	Apr,2012	1	14
10.1371/journal.ppat.1002662	Apr,2012	0	9
10.1371/journal.ppat.1002661	Apr,2012	1	19
10.1371/journal.ppat.1002660	Apr,2012	3	19
10.1371/journal.ppat.1002659	Apr,2012	0	21
10.1371/journal.ppat.1002657	Apr,2012	9	56
10.1371/journal.ppat.1002655	Apr,2012	2	8
10.1371/journal.ppat.1002654	Apr,2012	3	12
10.1371/journal.ppat.1002645	Apr,2012	2	19
10.1371/journal.ppat.1002633	Apr,2012	3	13
10.1371/journal.ppat.1002653	Apr,2012	1	35
10.1371/journal.ppat.1002650	Apr,2012	0	11
10.1371/journal.ppat.1002649	Apr,2012	54	13
10.1371/journal.ppat.1002648	Apr,2012	0	8
10.1371/journal.ppat.1002647	Apr,2012	7	12
10.1371/journal.ppat.1002646	Apr,2012	1	4
10.1371/journal.ppat.1002639	Apr,2012	1	27
10.1371/journal.ppat.1002636	Apr,2012	1	10
10.1371/journal.ppat.1002629	Apr,2012	8	13
10.1371/journal.ppat.1002613	Apr,2012	2	28
10.1371/journal.ppat.1002644	Apr,2012	13	12
10.1371/journal.ppat.1002643	Apr,2012	3	42
10.1371/journal.ppat.1002642	Apr,2012	0	29
10.1371/journal.ppat.1002641	Apr,2012	0	24
10.1371/journal.ppat.1002640	Apr,2012	1	18
10.1371/journal.ppat.1002637	Apr,2012	0	19
10.1371/journal.ppat.1002635	Apr,2012	4	14
10.1371/journal.ppat.1002634	Apr,2012	7	48
10.1371/journal.ppat.1002630	Apr,2012	16	12
10.1371/journal.ppat.1002627	Apr,2012	2	15
10.1371/journal.ppat.1002626	Apr,2012	6	46
10.1371/journal.ppat.1002625	Apr,2012	4	5
10.1371/journal.ppat.1002624	Apr,2012	0	9
10.1371/journal.ppat.1002623	Apr,2012	5	36
10.1371/journal.ppat.1002622	Apr,2012	0	17
10.1371/journal.ppat.1002620	Apr,2012	2	8
10.1371/journal.ppat.1002618	Apr,2012	1	10
10.1371/journal.ppat.1002617	Apr,2012	0	37
10.1371/journal.ppat.1002616	Apr,2012	1	25
10.1371/journal.ppat.1002615	Apr,2012	0	5
10.1371/journal.ppat.1002614	Apr,2012	3	19
10.1371/journal.ppat.1002597	Apr,2012	0	22
10.1371/journal.ppat.1002580	Apr,2012	0	7
10.1371/journal.ppat.1002638	Mar,2012	1	59
10.1371/journal.ppat.1002632	Mar,2012	2	6
10.1371/journal.ppat.1002631	Mar,2012	33	18
10.1371/journal.ppat.1002621	Mar,2012	4	25
10.1371/journal.ppat.1002611	Mar,2012	11	18
10.1371/journal.ppat.1002605	Mar,2012	0	30
10.1371/journal.ppat.1002605	Mar,2012	17	22
10.1371/journal.ppat.1002591	Mar,2012	2	4
10.1371/journal.ppat.1002575	Mar,2012	0	16
10.1371/journal.ppat.1002612	Mar,2012	1	16
10.1371/journal.ppat.1002610	Mar,2012	10	35
10.1371/journal.ppat.1002606	Mar,2012	3	24
10.1371/journal.ppat.1002604	Mar,2012	1	12
10.1371/journal.ppat.1002603	Mar,2012	2	25
10.1371/journal.ppat.1002602	Mar,2012	22	20
10.1371/journal.ppat.1002601	Mar,2012	0	20
10.1371/journal.ppat.1002598	Mar,2012	0	9
10.1371/journal.ppat.1002596	Mar,2012	1	24
10.1371/journal.ppat.1002586	Mar,2012	1	14
10.1371/journal.ppat.1002584	Mar,2012	14	35
10.1371/journal.ppat.1002581	Mar,2012	1	13
10.1371/journal.ppat.1002567	Mar,2012	6	54
10.1371/journal.ppat.1002595	Mar,2012	4	19
10.1371/journal.ppat.1002594	Mar,2012	0	25
10.1371/journal.ppat.1002593	Mar,2012	1	30
10.1371/journal.ppat.1002592	Mar,2012	2	13
10.1371/journal.ppat.1002587	Mar,2012	5	16
10.1371/journal.ppat.1002583	Mar,2012	0	8
10.1371/journal.ppat.1002579	Mar,2012	1	16
10.1371/journal.ppat.1002578	Mar,2012	0	25
10.1371/journal.ppat.1002573	Mar,2012	1	9
10.1371/journal.ppat.1002571	Mar,2012	1	12
10.1371/journal.ppat.1002577	Mar,2012	1	14
10.1371/journal.ppat.1002576	Mar,2012	0	38
10.1371/journal.ppat.1002574	Mar,2012	3	15
10.1371/journal.ppat.1002572	Mar,2012	3	15
10.1371/journal.ppat.1002565	Mar,2012	1	14
10.1371/journal.ppat.1002562	Mar,2012	5	22
10.1371/journal.ppat.1002559	Mar,2012	4	12
10.1371/journal.ppat.1002529	Mar,2012	11	81
10.1371/journal.ppat.1002570	Mar,2012	0	18
10.1371/journal.ppat.1002569	Mar,2012	1	15
10.1371/journal.ppat.1002568	Mar,2012	0	5
10.1371/journal.ppat.1002566	Mar,2012	2	8
10.1371/journal.ppat.1002563	Mar,2012	0	12
10.1371/journal.ppat.1002561	Mar,2012	9	18
10.1371/journal.ppat.1002560	Mar,2012	6	16
10.1371/journal.ppat.1002558	Mar,2012	0	37
10.1371/journal.ppat.1002557	Mar,2012	6	10
10.1371/journal.ppat.1002555	Mar,2012	1	8
10.1371/journal.ppat.1002547	Mar,2012	1	12
10.1371/journal.ppat.1002528	Mar,2012	0	11
10.1371/journal.ppat.1002521	Mar,2012	1	20
10.1371/journal.ppat.1002556	Feb,2012	2	15
10.1371/journal.ppat.1002553	Feb,2012	5	7
10.1371/journal.ppat.1002553	Feb,2012	0	7
10.1371/journal.ppat.1002552	Feb,2012	0	15
10.1371/journal.ppat.1002550	Feb,2012	5	20
10.1371/journal.ppat.1002549	Feb,2012	1	20
10.1371/journal.ppat.1002548	Feb,2012	4	45
10.1371/journal.ppat.1002546	Feb,2012	0	12
10.1371/journal.ppat.1002544	Feb,2012	2	9
10.1371/journal.ppat.1002543	Feb,2012	0	8
10.1371/journal.ppat.1002542	Feb,2012	0	32
10.1371/journal.ppat.1002541	Feb,2012	0	2
10.1371/journal.ppat.1002540	Feb,2012	1	19
10.1371/journal.ppat.1002539	Feb,2012	2	8
10.1371/journal.ppat.1002538	Feb,2012	8	11
10.1371/journal.ppat.1002537	Feb,2012	0	30
10.1371/journal.ppat.1002536	Feb,2012	10	29
10.1371/journal.ppat.1002534	Feb,2012	0	5
10.1371/journal.ppat.1002533	Feb,2012	0	18
10.1371/journal.ppat.1002532	Feb,2012	9	20
10.1371/journal.ppat.1002530	Feb,2012	0	6
10.1371/journal.ppat.1002525	Feb,2012	2	45
10.1371/journal.ppat.1002518	Feb,2012	1	37
10.1371/journal.ppat.1002512	Feb,2012	11	10
10.1371/journal.ppat.1002511	Feb,2012	0	33
10.1371/journal.ppat.1002531	Feb,2012	8	12
10.1371/journal.ppat.1002526	Feb,2012	1	26
10.1371/journal.ppat.1002524	Feb,2012	2	8
10.1371/journal.ppat.1002520	Feb,2012	7	29
10.1371/journal.ppat.1002519	Feb,2012	0	33
10.1371/journal.ppat.1002516	Feb,2012	0	11
10.1371/journal.ppat.1002514	Feb,2012	3	40
10.1371/journal.ppat.1002513	Feb,2012	1	33
10.1371/journal.ppat.1002510	Feb,2012	0	36
10.1371/journal.ppat.1002491	Feb,2012	0	11
10.1371/journal.ppat.1002489	Feb,2012	4	8
10.1371/journal.ppat.1002523	Feb,2012	10	22
10.1371/journal.ppat.1002522	Feb,2012	8	14
10.1371/journal.ppat.1002517	Feb,2012	2	24
10.1371/journal.ppat.1002507	Feb,2012	11	80
10.1371/journal.ppat.1002506	Feb,2012	3	29
10.1371/journal.ppat.1002505	Feb,2012	2	28
10.1371/journal.ppat.1002504	Feb,2012	1	14
10.1371/journal.ppat.1002503	Feb,2012	2	7
10.1371/journal.ppat.1002501	Feb,2012	1	17
10.1371/journal.ppat.1002497	Feb,2012	1	8
10.1371/journal.ppat.1002496	Feb,2012	1	4
10.1371/journal.ppat.1002493	Feb,2012	2	20
10.1371/journal.ppat.1002509	Jan,2012	1	12
10.1371/journal.ppat.1002508	Jan,2012	1	11
10.1371/journal.ppat.1002502	Jan,2012	0	16
10.1371/journal.ppat.1002500	Jan,2012	2	4
10.1371/journal.ppat.1002498	Jan,2012	1	39
10.1371/journal.ppat.1002492	Jan,2012	1	6
10.1371/journal.ppat.1002490	Jan,2012	0	24
10.1371/journal.ppat.1002484	Jan,2012	6	92
10.1371/journal.ppat.1002482	Jan,2012	0	7
10.1371/journal.ppat.1002480	Jan,2012	1	22
10.1371/journal.ppat.1002499	Jan,2012	1	21
10.1371/journal.ppat.1002494	Jan,2012	0	10
10.1371/journal.ppat.1002488	Jan,2012	0	38
10.1371/journal.ppat.1002483	Jan,2012	1	20
10.1371/journal.ppat.1002478	Jan,2012	0	10
10.1371/journal.ppat.1002417	Jan,2012	0	9
10.1371/journal.ppat.1002487	Jan,2012	0	12
10.1371/journal.ppat.1002486	Jan,2012	0	9
10.1371/journal.ppat.1002485	Jan,2012	1	14
10.1371/journal.ppat.1002481	Jan,2012	1	12
10.1371/journal.ppat.1002479	Jan,2012	0	16
10.1371/journal.ppat.1002476	Jan,2012	1	8
10.1371/journal.ppat.1002445	Jan,2012	11	17
10.1371/journal.ppat.1002434	Jan,2012	1	8
10.1371/journal.ppat.1002373	Jan,2012	0	22
10.1371/journal.ppat.1002475	Jan,2012	1	7
10.1371/journal.ppat.1002474	Jan,2012	1	10
10.1371/journal.ppat.1002473	Jan,2012	2	23
10.1371/journal.ppat.1002471	Jan,2012	1	10
10.1371/journal.ppat.1002470	Jan,2012	1	49
10.1371/journal.ppat.1002468	Jan,2012	8	15
10.1371/journal.ppat.1002467	Jan,2012	1	19
10.1371/journal.ppat.1002466	Jan,2012	0	52
10.1371/journal.ppat.1002465	Jan,2012	1	20
10.1371/journal.ppat.1002461	Jan,2012	0	9
10.1371/journal.ppat.1002459	Jan,2012	3	11
10.1371/journal.ppat.1002437	Jan,2012	3	33

## Sheet: PLOS Neglected Tropical Disease
DOI	Publication Month	Altmetric Attention Scores	Web of Science citations
10.1371/journal.pntd.0001993	Dec,2012	3	12
10.1371/journal.pntd.0001989	Dec,2012	5	25
10.1371/journal.pntd.0001987	Dec,2012	3	12
10.1371/journal.pntd.0001978	Dec,2012	1	1
10.1371/journal.pntd.0001968	Dec,2012	4	9
10.1371/journal.pntd.0001985	Dec,2012	1	1
10.1371/journal.pntd.0001974	Dec,2012	3	16
10.1371/journal.pntd.0001973	Dec,2012	1	7
10.1371/journal.pntd.0001970	Dec,2012	5	9
10.1371/journal.pntd.0001969	Dec,2012	845	13
10.1371/journal.pntd.0001966	Dec,2012	2	8
10.1371/journal.pntd.0001953	Dec,2012	4	5
10.1371/journal.pntd.0001947	Dec,2012	1	3
10.1371/journal.pntd.0001945	Dec,2012	13	7
10.1371/journal.pntd.0001944	Dec,2012	2	4
10.1371/journal.pntd.0001943	Dec,2012	4	3
10.1371/journal.pntd.0001980	Dec,2012	1	2
10.1371/journal.pntd.0001975	Dec,2012	2	0
10.1371/journal.pntd.0001972	Dec,2012	4	9
10.1371/journal.pntd.0001971	Dec,2012	2	4
10.1371/journal.pntd.0001958	Dec,2012	1	5
10.1371/journal.pntd.0001955	Dec,2012	10	5
10.1371/journal.pntd.0001952	Dec,2012	2	0
10.1371/journal.pntd.0001951	Dec,2012	0	3
10.1371/journal.pntd.0001949	Dec,2012	2	4
10.1371/journal.pntd.0001948	Dec,2012	2	8
10.1371/journal.pntd.0001946	Dec,2012	1	1
10.1371/journal.pntd.0001933	Dec,2012	2	6
10.1371/journal.pntd.0001957	Dec,2012	9	6
10.1371/journal.pntd.0001942	Dec,2012	4	1
10.1371/journal.pntd.0001941	Dec,2012	0	7
10.1371/journal.pntd.0001940	Dec,2012	0	4
10.1371/journal.pntd.0001939	Dec,2012	1	5
10.1371/journal.pntd.0001936	Dec,2012	0	4
10.1371/journal.pntd.0001935	Dec,2012	0	7
10.1371/journal.pntd.0001930	Dec,2012	1	4
10.1371/journal.pntd.0001929	Dec,2012	5	18
10.1371/journal.pntd.0001923	Dec,2012	0	8
10.1371/journal.pntd.0001917	Dec,2012	1	12
10.1371/journal.pntd.0001891	Dec,2012	5	14
10.1371/journal.pntd.0001932	Nov,2012	4	9
10.1371/journal.pntd.0001928	Nov,2012	2	6
10.1371/journal.pntd.0001927	Nov,2012	5	6
10.1371/journal.pntd.0001926	Nov,2012	3	2
10.1371/journal.pntd.0001925	Nov,2012	1	4
10.1371/journal.pntd.0001924	Nov,2012	1	8
10.1371/journal.pntd.0001922	Nov,2012	3	10
10.1371/journal.pntd.0001920	Nov,2012	15	8
10.1371/journal.pntd.0001919	Nov,2012	4	11
10.1371/journal.pntd.0001918	Nov,2012	54	18
10.1371/journal.pntd.0001916	Nov,2012	1	7
10.1371/journal.pntd.0001915	Nov,2012	1	7
10.1371/journal.pntd.0001914	Nov,2012	1	4
10.1371/journal.pntd.0001912	Nov,2012	16	12
10.1371/journal.pntd.0001911	Nov,2012	1	8
10.1371/journal.pntd.0001909	Nov,2012	1	1
10.1371/journal.pntd.0001908	Nov,2012	6	11
10.1371/journal.pntd.0001899	Nov,2012	0	5
10.1371/journal.pntd.0001897	Nov,2012	1	15
10.1371/journal.pntd.0001896	Nov,2012	1	24
10.1371/journal.pntd.0001894	Nov,2012	1	7
10.1371/journal.pntd.0001887	Nov,2012	0	24
10.1371/journal.pntd.0001921	Nov,2012	3	0
10.1371/journal.pntd.0001907	Nov,2012	1	1
10.1371/journal.pntd.0001906	Nov,2012	1	6
10.1371/journal.pntd.0001905	Nov,2012	2	4
10.1371/journal.pntd.0001904	Nov,2012	3	3
10.1371/journal.pntd.0001903	Nov,2012	2	5
10.1371/journal.pntd.0001902	Nov,2012	1	0
10.1371/journal.pntd.0001893	Nov,2012	0	5
10.1371/journal.pntd.0001885	Nov,2012	1	5
10.1371/journal.pntd.0001884	Nov,2012	2	9
10.1371/journal.pntd.0001797	Nov,2012	6	28
10.1371/journal.pntd.0001901	Nov,2012	3	9
10.1371/journal.pntd.0001900	Nov,2012	0	6
10.1371/journal.pntd.0001898	Nov,2012	1	6
10.1371/journal.pntd.0001881	Nov,2012	4	5
10.1371/journal.pntd.0001895	Nov,2012	7	6
10.1371/journal.pntd.0001892	Nov,2012	5	33
10.1371/journal.pntd.0001890	Nov,2012	2	8
10.1371/journal.pntd.0001889	Nov,2012	11	18
10.1371/journal.pntd.0001888	Nov,2012	12	12
10.1371/journal.pntd.0001886	Nov,2012	2	10
10.1371/journal.pntd.0001883	Nov,2012	0	6
10.1371/journal.pntd.0001879	Nov,2012	1	4
10.1371/journal.pntd.0001878	Nov,2012	3	12
10.1371/journal.pntd.0001875	Nov,2012	0	5
10.1371/journal.pntd.0001873	Nov,2012	3	6
10.1371/journal.pntd.0001872	Nov,2012	5	2
10.1371/journal.pntd.0001870	Nov,2012	7	23
10.1371/journal.pntd.0001869	Nov,2012	2	4
10.1371/journal.pntd.0001882	Oct,2012	0	8
10.1371/journal.pntd.0001880	Oct,2012	2	8
10.1371/journal.pntd.0001877	Oct,2012	0	6
10.1371/journal.pntd.0001876	Oct,2012	6	16
10.1371/journal.pntd.0001874	Oct,2012	1	7
10.1371/journal.pntd.0001868	Oct,2012	0	5
10.1371/journal.pntd.0001867	Oct,2012	2	15
10.1371/journal.pntd.0001866	Oct,2012	1	5
10.1371/journal.pntd.0001865	Oct,2012	5	24
10.1371/journal.pntd.0001859	Oct,2012	21	42
10.1371/journal.pntd.0001857	Oct,2012	4	3
10.1371/journal.pntd.0001854	Oct,2012	1	8
10.1371/journal.pntd.0001853	Oct,2012	10	13
10.1371/journal.pntd.0001819	Oct,2012	3	13
10.1371/journal.pntd.0001805	Oct,2012	8	10
10.1371/journal.pntd.0001871	Oct,2012	0	12
10.1371/journal.pntd.0001864	Oct,2012	5	18
10.1371/journal.pntd.0001858	Oct,2012	1	3
10.1371/journal.pntd.0001851	Oct,2012	1	8
10.1371/journal.pntd.0001849	Oct,2012	1	1
10.1371/journal.pntd.0001848	Oct,2012	5	9
10.1371/journal.pntd.0001840	Oct,2012	2	3
10.1371/journal.pntd.0001828	Oct,2012	11	9
10.1371/journal.pntd.0001856	Oct,2012	10	13
10.1371/journal.pntd.0001850	Oct,2012	2	6
10.1371/journal.pntd.0001846	Oct,2012	4	2
10.1371/journal.pntd.0001845	Oct,2012	19	11
10.1371/journal.pntd.0001838	Oct,2012	1	1
10.1371/journal.pntd.0001807	Oct,2012	2	3
10.1371/journal.pntd.0001860	Oct,2012	2	8
10.1371/journal.pntd.0001855	Oct,2012	2	14
10.1371/journal.pntd.0001847	Oct,2012	5	13
10.1371/journal.pntd.0001844	Oct,2012	6	8
10.1371/journal.pntd.0001830	Oct,2012	2	6
10.1371/journal.pntd.0001804	Oct,2012	2	4
10.1371/journal.pntd.0001852	Sep,2012	1	11
10.1371/journal.pntd.0001843	Sep,2012	15	6
10.1371/journal.pntd.0001842	Sep,2012	0	1
10.1371/journal.pntd.0001841	Sep,2012	22	5
10.1371/journal.pntd.0001839	Sep,2012	2	10
10.1371/journal.pntd.0001834	Sep,2012	1	6
10.1371/journal.pntd.0001831	Sep,2012	1	7
10.1371/journal.pntd.0001829	Sep,2012	0	6
10.1371/journal.pntd.0001824	Sep,2012	1	3
10.1371/journal.pntd.0001823	Sep,2012	0	14
10.1371/journal.pntd.0001821	Sep,2012	1	0
10.1371/journal.pntd.0001813	Sep,2012	0	7
10.1371/journal.pntd.0001786	Sep,2012	4	13
10.1371/journal.pntd.0001833	Sep,2012	2	3
10.1371/journal.pntd.0001832	Sep,2012	18	12
10.1371/journal.pntd.0001827	Sep,2012	22	12
10.1371/journal.pntd.0001826	Sep,2012	0	8
10.1371/journal.pntd.0001818	Sep,2012	0	2
10.1371/journal.pntd.0001817	Sep,2012	0	3
10.1371/journal.pntd.0001778	Sep,2012	1	18
10.1371/journal.pntd.0001825	Sep,2012	3	23
10.1371/journal.pntd.0001822	Sep,2012	0	9
10.1371/journal.pntd.0001820	Sep,2012	3	10
10.1371/journal.pntd.0001816	Sep,2012	0	5
10.1371/journal.pntd.0001815	Sep,2012	1	11
10.1371/journal.pntd.0001812	Sep,2012	0	8
10.1371/journal.pntd.0001810	Sep,2012	2	4
10.1371/journal.pntd.0001783	Sep,2012	0	4
10.1371/journal.pntd.0001773	Sep,2012	3	9
10.1371/journal.pntd.0001814	Sep,2012	14	97
10.1371/journal.pntd.0001811	Sep,2012	30	16
10.1371/journal.pntd.0001809	Sep,2012	0	30
10.1371/journal.pntd.0001806	Sep,2012	4	8
10.1371/journal.pntd.0001787	Sep,2012	2	3
10.1371/journal.pntd.0001784	Sep,2012	1	2
10.1371/journal.pntd.0001808	Aug,2012	2	7
10.1371/journal.pntd.0001801	Aug,2012	0	2
10.1371/journal.pntd.0001800	Aug,2012	0	7
10.1371/journal.pntd.0001799	Aug,2012	13	8
10.1371/journal.pntd.0001794	Aug,2012	10	2
10.1371/journal.pntd.0001793	Aug,2012	4	19
10.1371/journal.pntd.0001792	Aug,2012	0	7
10.1371/journal.pntd.0001791	Aug,2012	3	5
10.1371/journal.pntd.0001790	Aug,2012	3	5
10.1371/journal.pntd.0001785	Aug,2012	4	10
10.1371/journal.pntd.0001780	Aug,2012	0	8
10.1371/journal.pntd.0001776	Aug,2012	0	6
10.1371/journal.pntd.0001766	Aug,2012	6	3
10.1371/journal.pntd.0001695	Aug,2012	5	7
10.1371/journal.pntd.0001798	Aug,2012	1	4
10.1371/journal.pntd.0001796	Aug,2012	5	5
10.1371/journal.pntd.0001795	Aug,2012	12	8
10.1371/journal.pntd.0001782	Aug,2012	3	1
10.1371/journal.pntd.0001781	Aug,2012	0	4
10.1371/journal.pntd.0001763	Aug,2012	2	16
10.1371/journal.pntd.0001789	Aug,2012	0	2
10.1371/journal.pntd.0001788	Aug,2012	0	3
10.1371/journal.pntd.0001779	Aug,2012	0	4
10.1371/journal.pntd.0001775	Aug,2012	3	15
10.1371/journal.pntd.0001770	Aug,2012	2	3
10.1371/journal.pntd.0001772	Aug,2012	9	6
10.1371/journal.pntd.0001765	Aug,2012	0	7
10.1371/journal.pntd.0001764	Aug,2012	1	6
10.1371/journal.pntd.0001760	Aug,2012	12	71
10.1371/journal.pntd.0001748	Aug,2012	2	9
10.1371/journal.pntd.0001720	Aug,2012	2	4
10.1371/journal.pntd.0001777	Jul,2012	1	9
10.1371/journal.pntd.0001774	Jul,2012	0	8
10.1371/journal.pntd.0001771	Jul,2012	0	4
10.1371/journal.pntd.0001762	Jul,2012	5	12
10.1371/journal.pntd.0001761	Jul,2012	3	3
10.1371/journal.pntd.0001759	Jul,2012	1	1
10.1371/journal.pntd.0001758	Jul,2012	0	12
10.1371/journal.pntd.0001745	Jul,2012	2	7
10.1371/journal.pntd.0001739	Jul,2012	1	4
10.1371/journal.pntd.0001736	Jul,2012	2	24
10.1371/journal.pntd.0001732	Jul,2012	1	15
10.1371/journal.pntd.0001731	Jul,2012	1	1
10.1371/journal.pntd.0001754	Jul,2012	3	33
10.1371/journal.pntd.0001753	Jul,2012	0	3
10.1371/journal.pntd.0001743	Jul,2012	0	6
10.1371/journal.pntd.0001741	Jul,2012	0	4
10.1371/journal.pntd.0001735	Jul,2012	1	8
10.1371/journal.pntd.0001734	Jul,2012	0	13
10.1371/journal.pntd.0001729	Jul,2012	1	3
10.1371/journal.pntd.0001727	Jul,2012	4	3
10.1371/journal.pntd.0001726	Jul,2012	0	15
10.1371/journal.pntd.0001723	Jul,2012	2	7
10.1371/journal.pntd.0001744	Jul,2012	2	14
10.1371/journal.pntd.0001742	Jul,2012	2	8
10.1371/journal.pntd.0001740	Jul,2012	1	1
10.1371/journal.pntd.0001733	Jul,2012	0	6
10.1371/journal.pntd.0001730	Jul,2012	1	30
10.1371/journal.pntd.0001717	Jul,2012	2	6
10.1371/journal.pntd.0001709	Jul,2012	0	9
10.1371/journal.pntd.0001563	Jul,2012	2	14
10.1371/journal.pntd.0001728	Jul,2012	0	18
10.1371/journal.pntd.0001724	Jul,2012	20	22
10.1371/journal.pntd.0001722	Jul,2012	0	5
10.1371/journal.pntd.0001719	Jul,2012	1	10
10.1371/journal.pntd.0001718	Jul,2012	2	2
10.1371/journal.pntd.0001725	Jul,2012	2	9
10.1371/journal.pntd.0001721	Jul,2012	0	5
10.1371/journal.pntd.0001714	Jul,2012	0	6
10.1371/journal.pntd.0001704	Jul,2012	0	19
10.1371/journal.pntd.0001689	Jul,2012	0	12
10.1371/journal.pntd.0001680	Jul,2012	4	6
10.1371/journal.pntd.0001658	Jul,2012	2	0
10.1371/journal.pntd.0001716	Jun,2012	0	5
10.1371/journal.pntd.0001715	Jun,2012	1	8
10.1371/journal.pntd.0001713	Jun,2012	0	3
10.1371/journal.pntd.0001710	Jun,2012	1	16
10.1371/journal.pntd.0001707	Jun,2012	1	16
10.1371/journal.pntd.0001706	Jun,2012	1	7
10.1371/journal.pntd.0001702	Jun,2012	1	8
10.1371/journal.pntd.0001688	Jun,2012	0	8
10.1371/journal.pntd.0001679	Jun,2012	0	1
10.1371/journal.pntd.0001712	Jun,2012	0	4
10.1371/journal.pntd.0001711	Jun,2012	0	6
10.1371/journal.pntd.0001708	Jun,2012	0	6
10.1371/journal.pntd.0001703	Jun,2012	0	9
10.1371/journal.pntd.0001701	Jun,2012	0	5
10.1371/journal.pntd.0001700	Jun,2012	0	7
10.1371/journal.pntd.0001697	Jun,2012	0	7
10.1371/journal.pntd.0001694	Jun,2012	14	5
10.1371/journal.pntd.0001693	Jun,2012	0	4
10.1371/journal.pntd.0001687	Jun,2012	0	1
10.1371/journal.pntd.0001683	Jun,2012	0	14
10.1371/journal.pntd.0001678	Jun,2012	1	12
10.1371/journal.pntd.0001674	Jun,2012	17	15
10.1371/journal.pntd.0001705	Jun,2012	3	4
10.1371/journal.pntd.0001699	Jun,2012	0	5
10.1371/journal.pntd.0001698	Jun,2012	0	10
10.1371/journal.pntd.0001696	Jun,2012	1	3
10.1371/journal.pntd.0001692	Jun,2012	0	33
10.1371/journal.pntd.0001691	Jun,2012	4	29
10.1371/journal.pntd.0001690	Jun,2012	1	2
10.1371/journal.pntd.0001686	Jun,2012	0	6
10.1371/journal.pntd.0001684	Jun,2012	0	15
10.1371/journal.pntd.0001682	Jun,2012	1	6
10.1371/journal.pntd.0001677	Jun,2012	0	21
10.1371/journal.pntd.0001675	Jun,2012	2	2
10.1371/journal.pntd.0001673	Jun,2012	1	8
10.1371/journal.pntd.0001671	Jun,2012	2	26
10.1371/journal.pntd.0001656	Jun,2012	0	1
10.1371/journal.pntd.0001649	Jun,2012	3	7
10.1371/journal.pntd.0001685	Jun,2012	5	23
10.1371/journal.pntd.0001681	Jun,2012	1	4
10.1371/journal.pntd.0001676	Jun,2012	0	7
10.1371/journal.pntd.0001672	Jun,2012	5	8
10.1371/journal.pntd.0001670	Jun,2012	13	5
10.1371/journal.pntd.0001668	Jun,2012	2	11
10.1371/journal.pntd.0001667	Jun,2012	0	4
10.1371/journal.pntd.0001662	Jun,2012	1	3
10.1371/journal.pntd.0001652	Jun,2012	5	1
10.1371/journal.pntd.0001669	May,2012	2	8
10.1371/journal.pntd.0001666	May,2012	3	8
10.1371/journal.pntd.0001665	May,2012	1	24
10.1371/journal.pntd.0001664	May,2012	0	8
10.1371/journal.pntd.0001663	May,2012	1	12
10.1371/journal.pntd.0001661	May,2012	1	7
10.1371/journal.pntd.0001655	May,2012	2	13
10.1371/journal.pntd.0001651	May,2012	0	8
10.1371/journal.pntd.0001650	May,2012	0	6
10.1371/journal.pntd.0001660	May,2012	3	14
10.1371/journal.pntd.0001659	May,2012	2	16
10.1371/journal.pntd.0001657	May,2012	2	20
10.1371/journal.pntd.0001654	May,2012	2	17
10.1371/journal.pntd.0001648	May,2012	4	22
10.1371/journal.pntd.0001622	May,2012	1	9
10.1371/journal.pntd.0001533	May,2012	2	7
10.1371/journal.pntd.0001653	May,2012	0	14
10.1371/journal.pntd.0001647	May,2012	1	8
10.1371/journal.pntd.0001645	May,2012	1	7
10.1371/journal.pntd.0001642	May,2012	0	11
10.1371/journal.pntd.0001626	May,2012	6	5
10.1371/journal.pntd.0001615	May,2012	9	5
10.1371/journal.pntd.0001644	May,2012	1	8
10.1371/journal.pntd.0001643	May,2012	5	10
10.1371/journal.pntd.0001637	May,2012	4	7
10.1371/journal.pntd.0001635	May,2012	1	5
10.1371/journal.pntd.0001621	May,2012	9	46
10.1371/journal.pntd.0001641	May,2012	4	14
10.1371/journal.pntd.0001640	May,2012	1	16
10.1371/journal.pntd.0001639	May,2012	0	25
10.1371/journal.pntd.0001638	May,2012	2	10
10.1371/journal.pntd.0001636	May,2012	1	12
10.1371/journal.pntd.0001634	May,2012	10	6
10.1371/journal.pntd.0001633	May,2012	0	10
10.1371/journal.pntd.0001632	May,2012	2	9
10.1371/journal.pntd.0001631	May,2012	1	5
10.1371/journal.pntd.0001629	May,2012	1	7
10.1371/journal.pntd.0001628	May,2012	0	13
10.1371/journal.pntd.0001618	May,2012	4	27
10.1371/journal.pntd.0001630	Apr,2012	1	17
10.1371/journal.pntd.0001627	Apr,2012	1	10
10.1371/journal.pntd.0001625	Apr,2012	5	17
10.1371/journal.pntd.0001623	Apr,2012	0	10
10.1371/journal.pntd.0001616	Apr,2012	1	6
10.1371/journal.pntd.0001586	Apr,2012	1	12
10.1371/journal.pntd.0001624	Apr,2012	3	5
10.1371/journal.pntd.0001620	Apr,2012	1	12
10.1371/journal.pntd.0001614	Apr,2012	7	8
10.1371/journal.pntd.0001613	Apr,2012	2	5
10.1371/journal.pntd.0001617	Apr,2012	2	4
10.1371/journal.pntd.0001612	Apr,2012	1	4
10.1371/journal.pntd.0001597	Apr,2012	0	17
10.1371/journal.pntd.0001596	Apr,2012	1	6
10.1371/journal.pntd.0001588	Apr,2012	1	9
10.1371/journal.pntd.0001585	Apr,2012	1	5
10.1371/journal.pntd.0001584	Apr,2012	0	22
10.1371/journal.pntd.0001566	Apr,2012	0	11
10.1371/journal.pntd.0001611	Apr,2012	2	9
10.1371/journal.pntd.0001610	Apr,2012	0	10
10.1371/journal.pntd.0001609	Apr,2012	1	6
10.1371/journal.pntd.0001608	Apr,2012	5	6
10.1371/journal.pntd.0001607	Apr,2012	0	5
10.1371/journal.pntd.0001606	Apr,2012	0	8
10.1371/journal.pntd.0001598	Apr,2012	0	13
10.1371/journal.pntd.0001592	Apr,2012	2	18
10.1371/journal.pntd.0001592	Apr,2012	1	7
10.1371/journal.pntd.0001590	Apr,2012	2	7
10.1371/journal.pntd.0001589	Apr,2012	3	7
10.1371/journal.pntd.0001462	Apr,2012	2	2
10.1371/journal.pntd.0001595	Mar,2012	0	24
10.1371/journal.pntd.0001594	Mar,2012	1	10
10.1371/journal.pntd.0001591	Mar,2012	1	12
10.1371/journal.pntd.0001583	Mar,2012	2	10
10.1371/journal.pntd.0001579	Mar,2012	2	5
10.1371/journal.pntd.0001578	Mar,2012	2	9
10.1371/journal.pntd.0001573	Mar,2012	3	20
10.1371/journal.pntd.0001570	Mar,2012	4	3
10.1371/journal.pntd.0001557	Mar,2012	0	14
10.1371/journal.pntd.0001587	Mar,2012	0	2
10.1371/journal.pntd.0001577	Mar,2012	0	9
10.1371/journal.pntd.0001576	Mar,2012	2	4
10.1371/journal.pntd.0001575	Mar,2012	12	16
10.1371/journal.pntd.0001574	Mar,2012	1	10
10.1371/journal.pntd.0001569	Mar,2012	1	6
10.1371/journal.pntd.0001568	Mar,2012	2	24
10.1371/journal.pntd.0001567	Mar,2012	27	18
10.1371/journal.pntd.0001565	Mar,2012	3	13
10.1371/journal.pntd.0001564	Mar,2012	11	14
10.1371/journal.pntd.0001560	Mar,2012	2	4
10.1371/journal.pntd.0001554	Mar,2012	3	16
10.1371/journal.pntd.0001562	Mar,2012	11	14
10.1371/journal.pntd.0001561	Mar,2012	3	34
10.1371/journal.pntd.0001558	Mar,2012	1	12
10.1371/journal.pntd.0001556	Mar,2012	1	10
10.1371/journal.pntd.0001555	Mar,2012	1	8
10.1371/journal.pntd.0001553	Mar,2012	1	4
10.1371/journal.pntd.0001551	Mar,2012	0	8
10.1371/journal.pntd.0001550	Mar,2012	3	7
10.1371/journal.pntd.0001540	Mar,2012	0	16
10.1371/journal.pntd.0001538	Mar,2012	3	0
10.1371/journal.pntd.0001534	Mar,2012	1	15
10.1371/journal.pntd.0001559	Feb,2012	0	2
10.1371/journal.pntd.0001552	Feb,2012	0	17
10.1371/journal.pntd.0001543	Feb,2012	0	7
10.1371/journal.pntd.0001542	Feb,2012	0	4
10.1371/journal.pntd.0001536	Feb,2012	1	16
10.1371/journal.pntd.0001535	Feb,2012	0	14
10.1371/journal.pntd.0001531	Feb,2012	2	2
10.1371/journal.pntd.0001530	Feb,2012	0	9
10.1371/journal.pntd.0001529	Feb,2012	0	11
10.1371/journal.pntd.0001527	Feb,2012	0	1
10.1371/journal.pntd.0001523	Feb,2012	3	9
10.1371/journal.pntd.0001520	Feb,2012	2	8
10.1371/journal.pntd.0001519	Feb,2012	1	11
10.1371/journal.pntd.0001514	Feb,2012	0	20
10.1371/journal.pntd.0001513	Feb,2012	2	8
10.1371/journal.pntd.0001486	Feb,2012	1	13
10.1371/journal.pntd.0001477	Feb,2012	0	14
10.1371/journal.pntd.0001539	Feb,2012	1	35
10.1371/journal.pntd.0001537	Feb,2012	1	3
10.1371/journal.pntd.0001532	Feb,2012	0	14
10.1371/journal.pntd.0001526	Feb,2012	2	5
10.1371/journal.pntd.0001521	Feb,2012	0	10
10.1371/journal.pntd.0001516	Feb,2012	0	16
10.1371/journal.pntd.0001509	Feb,2012	1	9
10.1371/journal.pntd.0001505	Feb,2012	2	14
10.1371/journal.pntd.0001487	Feb,2012	1	14
10.1371/journal.pntd.0001472	Feb,2012	2	20
10.1371/journal.pntd.0001528	Feb,2012	7	9
10.1371/journal.pntd.0001525	Feb,2012	0	2
10.1371/journal.pntd.0001518	Feb,2012	0	6
10.1371/journal.pntd.0001517	Feb,2012	2	10
10.1371/journal.pntd.0001515	Feb,2012	1	5
10.1371/journal.pntd.0001512	Feb,2012	1	17
10.1371/journal.pntd.0001508	Feb,2012	3	17
10.1371/journal.pntd.0001507	Feb,2012	0	14
10.1371/journal.pntd.0001503	Feb,2012	1	6
10.1371/journal.pntd.0001492	Feb,2012	0	4
10.1371/journal.pntd.0001491	Feb,2012	2	12
10.1371/journal.pntd.0001483	Feb,2012	10	9
10.1371/journal.pntd.0001481	Feb,2012	1	25
10.1371/journal.pntd.0001476	Feb,2012	13	18
10.1371/journal.pntd.0001474	Feb,2012	0	7
10.1371/journal.pntd.0001470	Feb,2012	17	33
10.1371/journal.pntd.0001524	Feb,2012	2	6
10.1371/journal.pntd.0001522	Feb,2012	1	19
10.1371/journal.pntd.0001511	Feb,2012	2	8
10.1371/journal.pntd.0001510	Feb,2012	1	9
10.1371/journal.pntd.0001485	Feb,2012	14	36
10.1371/journal.pntd.0001506	Jan,2012	2	16
10.1371/journal.pntd.0001501	Jan,2012	1	11
10.1371/journal.pntd.0001494	Jan,2012	4	14
10.1371/journal.pntd.0001493	Jan,2012	1	3
10.1371/journal.pntd.0001490	Jan,2012	0	8
10.1371/journal.pntd.0001489	Jan,2012	0	7
10.1371/journal.pntd.0001488	Jan,2012	1	19
10.1371/journal.pntd.0001484	Jan,2012	0	18
10.1371/journal.pntd.0001482	Jan,2012	0	12
10.1371/journal.pntd.0001480	Jan,2012	11	11
10.1371/journal.pntd.0001478	Jan,2012	0	17
10.1371/journal.pntd.0001471	Jan,2012	7	23
10.1371/journal.pntd.0001469	Jan,2012	1	9
10.1371/journal.pntd.0001465	Jan,2012	14	15
10.1371/journal.pntd.0001479	Jan,2012	1	29
10.1371/journal.pntd.0001473	Jan,2012	0	18
10.1371/journal.pntd.0001467	Jan,2012	3	8
10.1371/journal.pntd.0001463	Jan,2012	1	2
10.1371/journal.pntd.0001458	Jan,2012	12	0
10.1371/journal.pntd.0001430	Jan,2012	0	9
10.1371/journal.pntd.0001468	Jan,2012	2	6
10.1371/journal.pntd.0001466	Jan,2012	0	15
10.1371/journal.pntd.0001460	Jan,2012	0	7
10.1371/journal.pntd.0001455	Jan,2012	6	73
10.1371/journal.pntd.0001444	Jan,2012	1	3
10.1371/journal.pntd.0001438	Jan,2012	0	11
10.1371/journal.pntd.0001464	Jan,2012	0	14
10.1371/journal.pntd.0001459	Jan,2012	0	3
10.1371/journal.pntd.0001456	Jan,2012	1	7
10.1371/journal.pntd.0001453	Jan,2012	1	13
10.1371/journal.pntd.0001447	Jan,2012	1	14
10.1371/journal.pntd.0001443	Jan,2012	0	2
10.1371/journal.pntd.0001437	Jan,2012	1	3
10.1371/journal.pntd.0001417	Jan,2012	1	20
